# Supplementary material for: 1-{[(2,3-Dihydro-1H-inden-2-yl)­oxy]meth­yl}quinazoline-2,4(1H,3H)-dione
Source: Acta Crystallogr Sect E Struct Rep Online. 2012 May 23;68(Pt 6):o1866–7. doi: 10.1107/S1600536812022350 (PMC3379431; doi:10.1107/S1600536812022350)
Supplement: Supplementary file 1 [file e-68-o1866-sup1.cif]

##############################################################################
#                                                                            #
# This CIF contains the data in a paper accepted for publication in          #
# Acta Crystallographica Section E. It conforms to the requirements of       #
# Notes for Authors for Acta Crystallographica Section E, and has been       #
# peer reviewed under the auspices of the IUCr Commission on Journals.       #
#                                                                            #
# Full details of the Crystallographic Information File format               #
# are given in the paper "The Crystallographic Information File (CIF):       #
# a New Standard Archive File for Crystallography" by S. R. Hall, F. H.      #
# Allen and I. D. Brown [Acta Cryst. (1991), A47, 655-685].                  #
#                                                                            #
# The current version of the core CIF dictionary is obtainable from          #
# ftp://ftp.iucr.org/pub/cif_core.dic.                                       #
#                                                                            #
# Software is freely available for graphical display of the structure(s)     #
# in this CIF. For information consult the CIF software page                 #
# http://www.iucr.org/resources/cif/software.                                #
#                                                                            #
# This file may be used for bona fide research purposes within the           #
# scientific community so long as proper attribution is given to the journal # 
# article from which it was obtained.                                        #
#                                                                            #
##############################################################################
data_I
_audit_creation_method     SHELXL-97
_chemical_name_systematic
;
1-{[(2,3-Dihydro-1<i>H</i>-inden-2-yl)oxy]methyl}quinazoline-
2,4(1<i>H</i>,3<i>H</i>)-dione
;
_chemical_name_common     ?
_chemical_formula_moiety     'C18 H16 N2 O3'
_chemical_formula_sum     'C18 H16 N2 O3'
_chemical_formula_iupac     'C18 H16 N2 O3'
_chemical_formula_weight     308.33
_chemical_melting_point     ?
_symmetry_cell_setting     triclinic
_symmetry_space_group_name_H-M     'P -1'
_symmetry_space_group_name_Hall     '-P 1'
loop_
    _symmetry_equiv_pos_as_xyz
    'x, y, z'
    '-x, -y, -z'
_cell_length_a     7.6684(8)
_cell_length_b     10.0717(10)
_cell_length_c     10.6748(11)
_cell_angle_alpha     87.199(8)
_cell_angle_beta     78.332(8)
_cell_angle_gamma     70.569(8)
_cell_volume     761.28(13)
_cell_formula_units_Z     2
_cell_measurement_reflns_used     11963
_cell_measurement_theta_min     2.87
_cell_measurement_theta_max     27.89
_cell_measurement_temperature     296(2)
_exptl_crystal_description     'plate'
_exptl_crystal_colour     'colorless'
_exptl_crystal_size_max     0.58
_exptl_crystal_size_mid     0.38
_exptl_crystal_size_min     0.05
_exptl_crystal_density_diffrn     1.345
_exptl_crystal_density_meas     ?
_exptl_crystal_density_method     'not measured'
_exptl_crystal_F_000     324
_exptl_absorpt_coefficient_mu     0.093
_exptl_absorpt_correction_type     integration
_exptl_absorpt_process_details     '(X-RED32; Stoe & Cie, 2002)'
_exptl_absorpt_correction_T_min     0.9481
_exptl_absorpt_correction_T_max     0.9954
_exptl_special_details     ?
_diffrn_ambient_temperature     296(2)
_diffrn_radiation_type     MoK\a
_diffrn_radiation_wavelength     0.71073
_diffrn_radiation_source     'fine-focus sealed tube'
_diffrn_radiation_monochromator     graphite
_diffrn_measurement_device_type     'Stoe IPDS 2'
_diffrn_measurement_method     'rotation method'
_diffrn_detector_area_resol_mean     ?
_diffrn_reflns_number     11601
_diffrn_reflns_av_R_equivalents     0.0426
_diffrn_reflns_av_sigmaI/netI     0.0398
_diffrn_reflns_theta_min     2.87
_diffrn_reflns_theta_max     26.50
_diffrn_reflns_theta_full     26.50
_diffrn_measured_fraction_theta_max     0.999
_diffrn_measured_fraction_theta_full     0.999
_diffrn_reflns_limit_h_min     -9
_diffrn_reflns_limit_h_max     9
_diffrn_reflns_limit_k_min     -12
_diffrn_reflns_limit_k_max     12
_diffrn_reflns_limit_l_min     -13
_diffrn_reflns_limit_l_max     13
_diffrn_standards_number     ?
_diffrn_standards_interval_count     ?
_diffrn_standards_interval_time     ?
_diffrn_standards_decay_%     ?
_refine_special_details
;
Refinement of <i>F</i>^2^ against ALL reflections. The weighted <i>R</i>-factor
<i>wR</i> and goodness of fit <i>S</i> are based on <i>F</i>^2^, conventional
<i>R</i>-factors <i>R</i> are based on <i>F</i>, with <i>F</i> set to zero for
negative <i>F</i>^2^. The threshold expression of <i>F</i>^2^ >
\s(<i>F</i>^2^) is used only for calculating <i>R</i>-factors(gt) <i>etc</i>.
and is not relevant to the choice of reflections for refinement.
<i>R</i>-factors based on <i>F</i>^2^ are statistically about twice as large
as those based on <i>F</i>, and <i>R</i>- factors based on ALL data will be
even larger.
;
_reflns_number_total     3156
_reflns_number_gt     2078
_reflns_threshold_expression     I>2sigma(I)
_refine_ls_structure_factor_coef     Fsqd
_refine_ls_matrix_type     full
_refine_ls_R_factor_all     0.0803
_refine_ls_R_factor_gt     0.0441
_refine_ls_wR_factor_gt     0.0920
_refine_ls_wR_factor_ref     0.1028
_refine_ls_goodness_of_fit_ref     1.000
_refine_ls_restrained_S_all     1.000
_refine_ls_number_reflns     3156
_refine_ls_number_parameters     208
_refine_ls_number_restraints     0
_refine_ls_hydrogen_treatment     constr
_refine_ls_weighting_scheme     calc
_refine_ls_weighting_details
                 'calc w=1/[\s^2^(Fo^2^)+(0.0506P)^2^] where P=(Fo^2^+2Fc^2^)/3'
_atom_sites_solution_hydrogens     geom
_atom_sites_solution_primary     direct
_atom_sites_solution_secondary     difmap
_refine_ls_shift/su_max     0.000
_refine_ls_shift/su_mean     0.000
_refine_diff_density_max     0.145
_refine_diff_density_min     -0.163
_refine_ls_extinction_method     none
_refine_ls_extinction_coef     ?
loop_
    _atom_type_symbol
    _atom_type_description
    _atom_type_scat_dispersion_real
    _atom_type_scat_dispersion_imag
    _atom_type_scat_source
    'C' 'C' 0.0033 0.0016
                         'International Tables Vol C Tables 4.2.6.8 and 6.1.1.4'
    'H' 'H' 0.0000 0.0000
                         'International Tables Vol C Tables 4.2.6.8 and 6.1.1.4'
    'N' 'N' 0.0061 0.0033
                         'International Tables Vol C Tables 4.2.6.8 and 6.1.1.4'
    'O' 'O' 0.0106 0.0060
                         'International Tables Vol C Tables 4.2.6.8 and 6.1.1.4'
_computing_data_collection     'X-AREA (Stoe & Cie, 2002)'
_computing_cell_refinement     'X-AREA (Stoe & Cie, 2002)'
_computing_data_reduction     'X-RED32 (Stoe & Cie, 2002)'
_computing_structure_solution
                         'WinGX (Farrugia, 1997) and SHELXS97 (Sheldrick, 2008)'
_computing_structure_refinement     'SHELXL97 (Sheldrick, 2008)'
_computing_molecular_graphics     'ORTEP-3 for Windows (Farrugia, 1997)'
_computing_publication_material
                                'WinGX (Farrugia, 1999) and PLATON (Spek, 2009)'
loop_
    _atom_site_type_symbol
    _atom_site_label
    _atom_site_fract_x
    _atom_site_fract_y
    _atom_site_fract_z
    _atom_site_U_iso_or_equiv
    _atom_site_adp_type
    _atom_site_calc_flag
    _atom_site_refinement_flags
    _atom_site_occupancy
    _atom_site_symmetry_multiplicity
    _atom_site_disorder_assembly
    _atom_site_disorder_group
    C C1 0.3360(3) 0.7691(2) 0.1809(2) 0.0586(5) Uani d . 1 1 . .
    H H1 0.2262 0.7682 0.1477 0.070 Uiso calc R 1 1 . .
    C C2 0.2880(3) 0.8977(2) 0.2672(3) 0.0688(6) Uani d . 1 1 . .
    H H2A 0.1797 0.9729 0.2480 0.083 Uiso calc R 1 1 . .
    H H2B 0.2613 0.8741 0.3566 0.083 Uiso calc R 1 1 . .
    C C3 0.4616(3) 0.94003(18) 0.23750(19) 0.0500(5) Uani d . 1 1 . .
    C C4 0.5098(3) 1.0335(2) 0.3022(2) 0.0609(5) Uani d . 1 1 . .
    H H4 0.4299 1.0798 0.3760 0.073 Uiso calc R 1 1 . .
    C C5 0.6771(3) 1.0575(2) 0.2565(3) 0.0705(6) Uani d . 1 1 . .
    H H5 0.7098 1.1214 0.2990 0.085 Uiso calc R 1 1 . .
    C C6 0.7955(3) 0.9884(3) 0.1493(3) 0.0755(7) Uani d . 1 1 . .
    H H6 0.9087 1.0055 0.1198 0.091 Uiso calc R 1 1 . .
    C C7 0.7506(3) 0.8938(2) 0.0837(2) 0.0715(6) Uani d . 1 1 . .
    H H7 0.8329 0.8462 0.0112 0.086 Uiso calc R 1 1 . .
    C C8 0.5807(3) 0.87095(18) 0.12792(19) 0.0529(5) Uani d . 1 1 . .
    C C9 0.4947(3) 0.7796(2) 0.07299(19) 0.0657(6) Uani d . 1 1 . .
    H H9A 0.5867 0.6874 0.0489 0.079 Uiso calc R 1 1 . .
    H H9B 0.4456 0.8222 -0.0017 0.079 Uiso calc R 1 1 . .
    C C10 0.4294(2) 0.51886(17) 0.19832(17) 0.0416(4) Uani d . 1 1 . .
    H H10A 0.5368 0.4475 0.2233 0.050 Uiso calc R 1 1 . .
    H H10B 0.4588 0.5283 0.1063 0.050 Uiso calc R 1 1 . .
    C C11 0.1516(2) 0.48967(16) 0.14342(15) 0.0366(4) Uani d . 1 1 . .
    C C12 -0.0368(2) 0.36456(17) 0.28236(17) 0.0422(4) Uani d . 1 1 . .
    C C13 0.0822(2) 0.35258(16) 0.37605(15) 0.0379(4) Uani d . 1 1 . .
    C C14 0.0470(3) 0.28777(19) 0.49221(17) 0.0495(4) Uani d . 1 1 . .
    H H14 -0.0524 0.2519 0.5098 0.059 Uiso calc R 1 1 . .
    C C15 0.1577(3) 0.27652(19) 0.58079(18) 0.0548(5) Uani d . 1 1 . .
    H H15 0.1350 0.2321 0.6579 0.066 Uiso calc R 1 1 . .
    C C16 0.3030(3) 0.33168(19) 0.55437(17) 0.0515(5) Uani d . 1 1 . .
    H H16 0.3775 0.3247 0.6148 0.062 Uiso calc R 1 1 . .
    C C17 0.3401(2) 0.39664(18) 0.44111(16) 0.0446(4) Uani d . 1 1 . .
    H H17 0.4386 0.4335 0.4253 0.053 Uiso calc R 1 1 . .
    C C18 0.2296(2) 0.40725(16) 0.34981(15) 0.0350(4) Uani d . 1 1 . .
    N N1 0.26417(18) 0.47265(13) 0.23194(12) 0.0356(3) Uani d . 1 1 . .
    N N2 0.00901(19) 0.43362(14) 0.17284(13) 0.0422(3) Uani d . 1 1 . .
    H H2 -0.0598 0.4425 0.1165 0.051 Uiso calc R 1 1 . .
    O O1 0.40148(17) 0.64742(12) 0.25756(11) 0.0487(3) Uani d . 1 1 . .
    O O2 0.17725(17) 0.54975(13) 0.04228(11) 0.0490(3) Uani d . 1 1 . .
    O O3 -0.16859(19) 0.32033(15) 0.29619(14) 0.0658(4) Uani d . 1 1 . .
loop_
    _atom_site_aniso_label
    _atom_site_aniso_U_11
    _atom_site_aniso_U_22
    _atom_site_aniso_U_33
    _atom_site_aniso_U_12
    _atom_site_aniso_U_13
    _atom_site_aniso_U_23
    C1 0.0577(12) 0.0473(10) 0.0821(15) -0.0195(9) -0.0355(11) 0.0023(10)
    C2 0.0494(11) 0.0560(12) 0.1013(18) -0.0166(10) -0.0134(11) -0.0133(11)
    C3 0.0489(10) 0.0378(9) 0.0665(13) -0.0140(8) -0.0192(9) 0.0032(9)
    C4 0.0620(12) 0.0467(11) 0.0785(15) -0.0201(9) -0.0190(11) -0.0048(10)
    C5 0.0794(16) 0.0567(12) 0.0951(18) -0.0362(12) -0.0405(14) 0.0135(12)
    C6 0.0627(14) 0.0710(15) 0.102(2) -0.0354(12) -0.0199(14) 0.0302(14)
    C7 0.0780(15) 0.0614(13) 0.0697(15) -0.0267(12) -0.0002(12) 0.0189(11)
    C8 0.0673(13) 0.0396(9) 0.0538(11) -0.0183(9) -0.0182(10) 0.0129(8)
    C9 0.1052(17) 0.0496(11) 0.0515(12) -0.0336(11) -0.0238(12) 0.0084(9)
    C10 0.0373(9) 0.0488(10) 0.0457(10) -0.0207(8) -0.0123(7) 0.0004(8)
    C11 0.0381(9) 0.0392(8) 0.0378(9) -0.0160(7) -0.0143(7) 0.0012(7)
    C12 0.0386(9) 0.0445(9) 0.0524(11) -0.0217(8) -0.0161(8) 0.0050(8)
    C13 0.0387(9) 0.0364(8) 0.0409(9) -0.0130(7) -0.0121(7) 0.0020(7)
    C14 0.0491(11) 0.0502(10) 0.0512(11) -0.0204(9) -0.0100(9) 0.0125(8)
    C15 0.0673(13) 0.0505(11) 0.0427(11) -0.0132(10) -0.0155(9) 0.0126(8)
    C16 0.0619(12) 0.0492(10) 0.0451(10) -0.0112(9) -0.0272(9) 0.0035(8)
    C17 0.0461(10) 0.0461(10) 0.0478(10) -0.0165(8) -0.0218(8) 0.0029(8)
    C18 0.0375(9) 0.0334(8) 0.0364(9) -0.0109(7) -0.0139(7) 0.0002(6)
    N1 0.0368(7) 0.0413(7) 0.0367(7) -0.0192(6) -0.0152(6) 0.0041(6)
    N2 0.0429(8) 0.0546(8) 0.0423(8) -0.0257(7) -0.0232(6) 0.0079(7)
    O1 0.0582(8) 0.0530(7) 0.0509(7) -0.0340(6) -0.0203(6) 0.0023(6)
    O2 0.0567(8) 0.0639(8) 0.0401(7) -0.0323(6) -0.0222(6) 0.0146(6)
    O3 0.0605(8) 0.0829(10) 0.0790(10) -0.0490(8) -0.0326(7) 0.0265(8)
_geom_special_details
;
All e.s.d.'s (except the e.s.d. in the dihedral angle between two l.s. planes)
are estimated using the full covariance matrix. The cell e.s.d.'s are taken
into account individually in the estimation of e.s.d.'s in distances, angles
and torsion angles; correlations between e.s.d.'s in cell parameters are only
used when they are defined by crystal symmetry. An approximate (isotropic)
treatment of cell e.s.d.'s is used for estimating e.s.d.'s involving l.s.
planes.
;
loop_
    _geom_bond_atom_site_label_1
    _geom_bond_atom_site_label_2
    _geom_bond_site_symmetry_2
    _geom_bond_distance
    _geom_bond_publ_flag
    C1 O1 . 1.443(2) ?
    C1 C9 . 1.525(3) ?
    C1 C2 . 1.525(3) ?
    C1 H1 . 0.9800 ?
    C2 C3 . 1.499(3) ?
    C2 H2A . 0.9700 ?
    C2 H2B . 0.9700 ?
    C3 C4 . 1.378(3) ?
    C3 C8 . 1.382(3) ?
    C4 C5 . 1.372(3) ?
    C4 H4 . 0.9300 ?
    C5 C6 . 1.362(3) ?
    C5 H5 . 0.9300 ?
    C6 C7 . 1.377(3) ?
    C6 H6 . 0.9300 ?
    C7 C8 . 1.383(3) ?
    C7 H7 . 0.9300 ?
    C8 C9 . 1.495(3) ?
    C9 H9A . 0.9700 ?
    C9 H9B . 0.9700 ?
    C10 O1 . 1.4011(19) ?
    C10 N1 . 1.4641(19) ?
    C10 H10A . 0.9700 ?
    C10 H10B . 0.9700 ?
    C11 O2 . 1.2247(19) ?
    C11 N2 . 1.3663(19) ?
    C11 N1 . 1.3725(19) ?
    C12 O3 . 1.2144(18) ?
    C12 N2 . 1.375(2) ?
    C12 C13 . 1.460(2) ?
    C13 C18 . 1.389(2) ?
    C13 C14 . 1.393(2) ?
    C14 C15 . 1.370(3) ?
    C14 H14 . 0.9300 ?
    C15 C16 . 1.378(3) ?
    C15 H15 . 0.9300 ?
    C16 C17 . 1.371(2) ?
    C16 H16 . 0.9300 ?
    C17 C18 . 1.394(2) ?
    C17 H17 . 0.9300 ?
    C18 N1 . 1.410(2) ?
    N2 H2 . 0.8600 ?
loop_
    _geom_angle_atom_site_label_1
    _geom_angle_atom_site_label_2
    _geom_angle_atom_site_label_3
    _geom_angle_site_symmetry_1
    _geom_angle_site_symmetry_3
    _geom_angle
    _geom_angle_publ_flag
    O1 C1 C9 . . 110.81(16) ?
    O1 C1 C2 . . 106.40(17) ?
    C9 C1 C2 . . 105.33(16) ?
    O1 C1 H1 . . 111.3 ?
    C9 C1 H1 . . 111.3 ?
    C2 C1 H1 . . 111.3 ?
    C3 C2 C1 . . 104.25(17) ?
    C3 C2 H2A . . 110.9 ?
    C1 C2 H2A . . 110.9 ?
    C3 C2 H2B . . 110.9 ?
    C1 C2 H2B . . 110.9 ?
    H2A C2 H2B . . 108.9 ?
    C4 C3 C8 . . 120.32(18) ?
    C4 C3 C2 . . 129.21(19) ?
    C8 C3 C2 . . 110.47(17) ?
    C5 C4 C3 . . 119.3(2) ?
    C5 C4 H4 . . 120.4 ?
    C3 C4 H4 . . 120.4 ?
    C6 C5 C4 . . 120.5(2) ?
    C6 C5 H5 . . 119.8 ?
    C4 C5 H5 . . 119.8 ?
    C5 C6 C7 . . 121.1(2) ?
    C5 C6 H6 . . 119.4 ?
    C7 C6 H6 . . 119.4 ?
    C6 C7 C8 . . 118.7(2) ?
    C6 C7 H7 . . 120.6 ?
    C8 C7 H7 . . 120.6 ?
    C3 C8 C7 . . 120.04(19) ?
    C3 C8 C9 . . 110.30(17) ?
    C7 C8 C9 . . 129.6(2) ?
    C8 C9 C1 . . 104.28(16) ?
    C8 C9 H9A . . 110.9 ?
    C1 C9 H9A . . 110.9 ?
    C8 C9 H9B . . 110.9 ?
    C1 C9 H9B . . 110.9 ?
    H9A C9 H9B . . 108.9 ?
    O1 C10 N1 . . 112.53(13) ?
    O1 C10 H10A . . 109.1 ?
    N1 C10 H10A . . 109.1 ?
    O1 C10 H10B . . 109.1 ?
    N1 C10 H10B . . 109.1 ?
    H10A C10 H10B . . 107.8 ?
    O2 C11 N2 . . 121.04(15) ?
    O2 C11 N1 . . 122.58(14) ?
    N2 C11 N1 . . 116.37(14) ?
    O3 C12 N2 . . 120.33(16) ?
    O3 C12 C13 . . 124.94(16) ?
    N2 C12 C13 . . 114.72(13) ?
    C18 C13 C14 . . 119.96(16) ?
    C18 C13 C12 . . 119.93(15) ?
    C14 C13 C12 . . 120.11(15) ?
    C15 C14 C13 . . 120.45(17) ?
    C15 C14 H14 . . 119.8 ?
    C13 C14 H14 . . 119.8 ?
    C14 C15 C16 . . 119.26(17) ?
    C14 C15 H15 . . 120.4 ?
    C16 C15 H15 . . 120.4 ?
    C17 C16 C15 . . 121.49(18) ?
    C17 C16 H16 . . 119.3 ?
    C15 C16 H16 . . 119.3 ?
    C16 C17 C18 . . 119.68(16) ?
    C16 C17 H17 . . 120.2 ?
    C18 C17 H17 . . 120.2 ?
    C13 C18 C17 . . 119.16(15) ?
    C13 C18 N1 . . 119.53(14) ?
    C17 C18 N1 . . 121.31(14) ?
    C11 N1 C18 . . 122.06(13) ?
    C11 N1 C10 . . 117.92(13) ?
    C18 N1 C10 . . 119.96(13) ?
    C11 N2 C12 . . 127.31(14) ?
    C11 N2 H2 . . 116.3 ?
    C12 N2 H2 . . 116.3 ?
    C10 O1 C1 . . 114.24(13) ?
loop_
    _geom_torsion_atom_site_label_1
    _geom_torsion_atom_site_label_2
    _geom_torsion_atom_site_label_3
    _geom_torsion_atom_site_label_4
    _geom_torsion_site_symmetry_1
    _geom_torsion_site_symmetry_2
    _geom_torsion_site_symmetry_3
    _geom_torsion_site_symmetry_4
    _geom_torsion
    _geom_torsion_publ_flag
    O1 C1 C2 C3 . . . . 96.00(19) ?
    C9 C1 C2 C3 . . . . -21.7(2) ?
    C1 C2 C3 C4 . . . . -167.6(2) ?
    C1 C2 C3 C8 . . . . 12.9(2) ?
    C8 C3 C4 C5 . . . . 0.2(3) ?
    C2 C3 C4 C5 . . . . -179.3(2) ?
    C3 C4 C5 C6 . . . . -0.9(3) ?
    C4 C5 C6 C7 . . . . 0.4(3) ?
    C5 C6 C7 C8 . . . . 0.8(3) ?
    C4 C3 C8 C7 . . . . 1.0(3) ?
    C2 C3 C8 C7 . . . . -179.43(19) ?
    C4 C3 C8 C9 . . . . -178.03(17) ?
    C2 C3 C8 C9 . . . . 1.6(2) ?
    C6 C7 C8 C3 . . . . -1.4(3) ?
    C6 C7 C8 C9 . . . . 177.3(2) ?
    C3 C8 C9 C1 . . . . -15.3(2) ?
    C7 C8 C9 C1 . . . . 165.8(2) ?
    O1 C1 C9 C8 . . . . -92.08(18) ?
    C2 C1 C9 C8 . . . . 22.6(2) ?
    O3 C12 C13 C18 . . . . 179.98(17) ?
    N2 C12 C13 C18 . . . . -0.9(2) ?
    O3 C12 C13 C14 . . . . -0.7(3) ?
    N2 C12 C13 C14 . . . . 178.46(16) ?
    C18 C13 C14 C15 . . . . -0.5(3) ?
    C12 C13 C14 C15 . . . . -179.80(17) ?
    C13 C14 C15 C16 . . . . 0.8(3) ?
    C14 C15 C16 C17 . . . . -0.5(3) ?
    C15 C16 C17 C18 . . . . -0.2(3) ?
    C14 C13 C18 C17 . . . . -0.2(2) ?
    C12 C13 C18 C17 . . . . 179.10(15) ?
    C14 C13 C18 N1 . . . . 180.00(15) ?
    C12 C13 C18 N1 . . . . -0.7(2) ?
    C16 C17 C18 C13 . . . . 0.6(2) ?
    C16 C17 C18 N1 . . . . -179.66(15) ?
    O2 C11 N1 C18 . . . . 177.94(15) ?
    N2 C11 N1 C18 . . . . -3.1(2) ?
    O2 C11 N1 C10 . . . . -4.9(2) ?
    N2 C11 N1 C10 . . . . 174.07(14) ?
    C13 C18 N1 C11 . . . . 2.8(2) ?
    C17 C18 N1 C11 . . . . -176.99(15) ?
    C13 C18 N1 C10 . . . . -174.32(14) ?
    C17 C18 N1 C10 . . . . 5.9(2) ?
    O1 C10 N1 C11 . . . . 103.02(16) ?
    O1 C10 N1 C18 . . . . -79.75(18) ?
    O2 C11 N2 C12 . . . . -179.57(16) ?
    N1 C11 N2 C12 . . . . 1.4(2) ?
    O3 C12 N2 C11 . . . . 179.69(17) ?
    C13 C12 N2 C11 . . . . 0.5(2) ?
    N1 C10 O1 C1 . . . . -93.88(17) ?
    C9 C1 O1 C10 . . . . -73.73(18) ?
    C2 C1 O1 C10 . . . . 172.28(14) ?
loop_
    _geom_hbond_atom_site_label_D
    _geom_hbond_atom_site_label_H
    _geom_hbond_atom_site_label_A
    _geom_hbond_site_symmetry_A
    _geom_hbond_distance_DH
    _geom_hbond_distance_HA
    _geom_hbond_distance_DA
    _geom_hbond_angle_DHA
    N2 H2 O2 2_565 0.86 2.06 2.9106(18) 169.2
    C9 H9A O2 2_665 0.97 2.56 3.527(3) 173.1
    C16 H16 O1 2_666 0.93 2.47 3.378(2) 165.5
    C10 H10A O3 1_655 0.97 2.46 3.404(2) 165.1
    C5 H5 O3 1_665 0.93 2.47 3.314(2) 150.7
_iucr_refine_instructions_details
;
TITL TEST STRUCTURE D:\DATA\NECMI49_DENE\NECMI49
CELL  0.71073   7.6684  10.0717  10.6748   87.199   78.332   70.569
ZERR     2.00   0.0008   0.0010   0.0011    0.008    0.008    0.008
LATT   1
SFAC  C    H    N    O
UNIT  36   32   4    6
MERG   2
OMIT    -4.00  53.00
eqiv $1 -x, -y+1, -z
htab n2 o2_$1
eqiv $2 -x+1, -y+1, -z
htab c9 o2_$2
eqiv $3 -x+1, -y+1, -z+1
htab c16 o1_$3
eqiv $4 x+1, y, z
htab c10 o3_$4
eqiv $5 x+1, y+1, z
htab c5 o3_$5
MPLA C1 C2 C3 C4 C5 C6 C7 C8 C9
MPLA C12 C13 C14 C15 C16 C17 C18 N1 C11 N2 O2 O3
FMAP   2
PLAN    3
SIZE     0.05   0.38   0.58
ACTA
BOND
BOND   $H
CONF
L.S.   5
TEMP    23.00
WGHT    0.050600
FVAR       0.92346
C1    1    0.335959    0.769098    0.180856    11.00000    0.05767    0.04734 =
         0.08209    0.00229   -0.03548   -0.01952
AFIX  13
H1    2    0.226162    0.768210    0.147674    11.00000   -1.20000
AFIX   0
C2    1    0.288039    0.897732    0.267234    11.00000    0.04938    0.05601 =
         0.10126   -0.01332   -0.01337   -0.01662
AFIX  23
H2A   2    0.179664    0.972901    0.248040    11.00000   -1.20000
H2B   2    0.261255    0.874080    0.356643    11.00000   -1.20000
AFIX   0
C3    1    0.461561    0.940033    0.237499    11.00000    0.04892    0.03777 =
         0.06645    0.00316   -0.01920   -0.01399
C4    1    0.509825    1.033487    0.302184    11.00000    0.06201    0.04670 =
         0.07848   -0.00483   -0.01901   -0.02014
AFIX  43
H4    2    0.429924    1.079793    0.376039    11.00000   -1.20000
AFIX   0
C5    1    0.677056    1.057499    0.256459    11.00000    0.07938    0.05673 =
         0.09506    0.01346   -0.04055   -0.03624
AFIX  43
H5    2    0.709754    1.121397    0.298969    11.00000   -1.20000
AFIX   0
C6    1    0.795535    0.988428    0.149253    11.00000    0.06265    0.07097 =
         0.10180    0.03021   -0.01994   -0.03542
AFIX  43
H6    2    0.908715    1.005450    0.119793    11.00000   -1.20000
AFIX   0
C7    1    0.750579    0.893806    0.083738    11.00000    0.07799    0.06142 =
         0.06966    0.01890   -0.00018   -0.02674
AFIX  43
H7    2    0.832866    0.846212    0.011202    11.00000   -1.20000
AFIX   0
C8    1    0.580670    0.870946    0.127923    11.00000    0.06726    0.03960 =
         0.05385    0.01291   -0.01824   -0.01832
C9    1    0.494738    0.779641    0.072989    11.00000    0.10523    0.04956 =
         0.05151    0.00835   -0.02385   -0.03364
AFIX  23
H9A   2    0.586694    0.687374    0.048918    11.00000   -1.20000
H9B   2    0.445616    0.822164   -0.001653    11.00000   -1.20000
AFIX   0
C10   1    0.429441    0.518858    0.198315    11.00000    0.03729    0.04878 =
         0.04570    0.00044   -0.01228   -0.02073
AFIX  23
H10A  2    0.536752    0.447509    0.223253    11.00000   -1.20000
H10B  2    0.458768    0.528286    0.106262    11.00000   -1.20000
AFIX   0
C11   1    0.151563    0.489674    0.143418    11.00000    0.03813    0.03924 =
         0.03776    0.00125   -0.01432   -0.01600
C12   1   -0.036774    0.364557    0.282360    11.00000    0.03862    0.04447 =
         0.05240    0.00500   -0.01611   -0.02175
C13   1    0.082209    0.352577    0.376053    11.00000    0.03872    0.03635 =
         0.04089    0.00196   -0.01211   -0.01304
C14   1    0.046963    0.287773    0.492209    11.00000    0.04909    0.05020 =
         0.05122    0.01248   -0.00996   -0.02039
AFIX  43
H14   2   -0.052382    0.251891    0.509787    11.00000   -1.20000
AFIX   0
C15   1    0.157681    0.276516    0.580793    11.00000    0.06732    0.05052 =
         0.04265    0.01263   -0.01554   -0.01317
AFIX  43
H15   2    0.135012    0.232147    0.657878    11.00000   -1.20000
AFIX   0
C16   1    0.302982    0.331676    0.554373    11.00000    0.06191    0.04917 =
         0.04508    0.00350   -0.02722   -0.01122
AFIX  43
H16   2    0.377515    0.324657    0.614761    11.00000   -1.20000
AFIX   0
C17   1    0.340137    0.396645    0.441114    11.00000    0.04614    0.04613 =
         0.04782    0.00289   -0.02178   -0.01652
AFIX  43
H17   2    0.438600    0.433477    0.425251    11.00000   -1.20000
AFIX   0
C18   1    0.229622    0.407250    0.349811    11.00000    0.03750    0.03341 =
         0.03642    0.00024   -0.01391   -0.01092
N1    3    0.264174    0.472651    0.231936    11.00000    0.03676    0.04125 =
         0.03673    0.00413   -0.01515   -0.01925
N2    3    0.009012    0.433623    0.172841    11.00000    0.04287    0.05465 =
         0.04228    0.00794   -0.02316   -0.02567
AFIX  43
H2    2   -0.059830    0.442539    0.116531    11.00000   -1.20000
AFIX   0
O1    4    0.401475    0.647422    0.257562    11.00000    0.05822    0.05303 =
         0.05089    0.00226   -0.02028   -0.03405
O2    4    0.177252    0.549753    0.042282    11.00000    0.05668    0.06394 =
         0.04014    0.01458   -0.02219   -0.03233
O3    4   -0.168593    0.320330    0.296188    11.00000    0.06053    0.08290 =
         0.07902    0.02648   -0.03255   -0.04898
HKLF    4
REM  TEST STRUCTURE D:\DATA\NECMI49_DENE\NECMI49
REM R1 =  0.0441 for   2078 Fo > 4sig(Fo)  and  0.0803 for all   3156 data
REM    208 parameters refined using      0 restraints
END
WGHT      0.0506      0.0000
REM Highest difference peak  0.145,  deepest hole -0.163,  1-sigma level  0.029
Q1    1   0.1911  0.3405  0.3394  11.00000  0.05    0.15
Q2    1   0.0994  0.4169  0.3774  11.00000  0.05    0.13
Q3    1   0.0066  0.3841  0.3455  11.00000  0.05    0.13
;
data_global
_journal_date_recd_electronic     2012-04-26
_journal_date_accepted     2012-05-16
_journal_name_full     'Acta Crystallographica, Section E'
_journal_year     2012
_journal_volume     68
_journal_issue      6
_journal_page_first     o1866
_journal_page_last     o1867
_journal_paper_category     QO
_journal_paper_doi     10.1107/S1600536812022350
_journal_coeditor_code     CV5291
_publ_contact_author_name     'G\"une\,s Demirta\,s'
_publ_contact_author_address
;
Department of Physics
Faculty of Arts and Sciences
Ondokuz May\is University
55139 Samsun
Turkey
;
_publ_contact_author_email     'gunesd@omu.edu.tr'
_publ_contact_author_fax     ?
_publ_contact_author_phone     ?
_publ_section_title
;\
1-{[(2,3-Dihydro-1<i>H</i>-inden-2-yl)oxy]methyl}quinazoline-2,4(1<i>H</i>,\
3<i>H</i>)-dione
;
loop_
    _publ_author_name
    _publ_author_footnote
    _publ_author_address
    'El-Brollosy, Nasser R.' ?
;
Department of Pharmaceutical Chemistry
College of Pharmacy
King Saud University
11451 Riyadh
Saudi Arabia
;
    'Dege, Necmi' .
;
Department of Physics
Faculty of Arts and Sciences
Ondokuz May\?is University
55139 Samsun
Turkey
;
    'Demirta\,s, G\"une\,s' .
;
Department of Physics
Faculty of Arts and Sciences
Ondokuz May\?is University
55139 Samsun
Turkey
;
    'Attia, Mohamed I.' .
;
Department of Pharmaceutical Chemistry
College of Pharmacy
King Saud University
11451 Riyadh
Saudi Arabia
;
    'El-Emam, Ali A.' .
;
Department of Pharmaceutical Chemistry
College of Pharmacy
King Saud University
11451 Riyadh
Saudi Arabia
;
    'B\"uy\"ukg\"ung\"or, Orhan' .
;
Department of Physics
Faculty of Arts and Sciences
Ondokuz May\?is University
55139 Samsun
Turkey
;
