# Supplementary material for: 1-{[(2,3-Dihydro-1H-inden-2-yl)­oxy]meth­yl}quinazoline-2,4(1H,3H)-dione
Source: Acta Crystallogr Sect E Struct Rep Online. 2012 May 23;68(Pt 6):o1866–7. doi: 10.1107/S1600536812022350 (PMC3379431; doi:10.1107/S1600536812022350)
Supplement: Supplementary file 2 [file e-68-o1866-Isup2.hkl]

#
# h,k,l, Fc-squared, Fo-squared, sigma(Fo-squared) and status flag
#
data_I
_shelx_title ' TEST STRUCTURE D:\DATA\NECMI49_DENE\NECMI49'
_shelx_refln_list_code          4
_shelx_F_calc_maximum      108.89
_exptl_crystal_F_000       324.00
_reflns_d_resolution_high  0.7964
 
loop_
 _symmetry_equiv_pos_as_xyz
 'x, y, z'
 '-x, -y, -z'
 
_cell_length_a     7.6684
_cell_length_b    10.0717
_cell_length_c    10.6748
_cell_angle_alpha  87.199
_cell_angle_beta   78.332
_cell_angle_gamma  70.569
 
_shelx_F_squared_multiplier     1.000
 
loop_
 _refln_index_h
 _refln_index_k
 _refln_index_l
 _refln_F_squared_calc
 _refln_F_squared_meas
 _refln_F_squared_sigma
 _refln_observed_status
   1   0   0      276.57      268.71      9.94 o
   2   0   0      101.61      109.95      3.88 o
   3   0   0       78.18       77.98      2.87 o
   4   0   0       92.76      106.89      2.72 o
   5   0   0       31.01       31.03      2.42 o
   6   0   0       22.78       28.83      2.33 o
   7   0   0       13.23       15.86      2.57 o
   8   0   0        7.09       10.04      2.32 o
  -8   1   0        2.02        5.06      2.49 o
  -7   1   0       33.94       37.41      2.66 o
  -6   1   0        0.16        3.20      2.40 o
  -5   1   0       37.40       35.73      2.49 o
  -4   1   0      164.42      152.75      2.65 o
  -3   1   0       46.69       41.71      2.54 o
  -2   1   0      138.20      148.96      3.62 o
  -1   1   0     1578.32     1633.07     12.66 o
   1   1   0     2722.07     2555.78    108.83 o
   2   1   0      226.51      206.31      4.41 o
   3   1   0       12.22       15.24      2.31 o
   4   1   0        0.28        1.54      2.01 o
   5   1   0      362.09      386.04      6.18 o
   6   1   0        0.34        0.57      2.15 o
   7   1   0        2.65        5.63      2.31 o
   8   1   0        2.60        4.03      2.58 o
   9   1   0        0.43        2.76      2.54 o
  -8   2   0       23.38       19.56      2.38 o
  -7   2   0        3.15        6.26      2.58 o
  -6   2   0       15.53       18.46      2.48 o
  -5   2   0        2.39        4.11      2.28 o
  -4   2   0       52.40       56.86      2.48 o
  -3   2   0        1.44        1.91      2.02 o
  -2   2   0        0.02        0.71      2.19 o
  -1   2   0      677.69      701.04      7.35 o
   0   2   0     1279.08     1232.94     18.54 o
   1   2   0       23.41       17.12      3.29 o
   2   2   0      581.42      555.04      5.39 o
   3   2   0      825.75      811.38      5.23 o
   4   2   0     2026.80     2184.25     15.69 o
   5   2   0       49.74       52.54      2.43 o
   6   2   0       65.74       68.10      2.47 o
   7   2   0       28.62       25.01      2.27 o
   8   2   0       20.45       19.09      2.17 o
   9   2   0        4.59        4.78      2.27 o
  -7   3   0       72.83       73.69      3.16 o
  -6   3   0       18.18       18.35      2.32 o
  -5   3   0        2.86        1.79      2.42 o
  -4   3   0        0.02        1.43      1.94 o
  -3   3   0       26.54       30.65      2.21 o
  -2   3   0        0.66        2.48      2.00 o
  -1   3   0      196.04      208.35      3.37 o
   0   3   0      457.38      479.72      5.07 o
   1   3   0       73.74       68.33      3.44 o
   2   3   0      291.12      299.07      4.16 o
   3   3   0      379.05      372.18      4.91 o
   4   3   0      142.79      147.26      2.87 o
   5   3   0        0.32        0.93      1.91 o
   6   3   0        0.08        0.86      1.82 o
   7   3   0        3.86        3.33      1.90 o
   8   3   0        2.07        3.29      2.37 o
   9   3   0        6.21        5.35      2.36 o
  -7   4   0        3.33        5.11      2.61 o
  -6   4   0       29.02       29.46      2.72 o
  -5   4   0        6.11        7.08      2.42 o
  -4   4   0        3.44        4.39      1.98 o
  -3   4   0      137.32      143.05      2.74 o
  -2   4   0       78.86       79.17      2.45 o
  -1   4   0       17.57       15.40      2.06 o
   0   4   0        0.17       -0.17      2.18 o
   1   4   0       88.40      103.94      3.89 o
   2   4   0      103.31       94.33      2.75 o
   3   4   0      983.66     1057.06      7.18 o
   4   4   0        0.02        1.53      1.82 o
   5   4   0        6.56        7.27      1.84 o
   6   4   0       42.03       38.69      2.33 o
   7   4   0        1.02       -0.50      1.93 o
   8   4   0        0.63       -0.21      1.91 o
   9   4   0        7.89       10.51      2.60 o
  -6   5   0       25.44       24.86      2.63 o
  -5   5   0        2.86        2.49      2.18 o
  -4   5   0        2.90        1.48      2.01 o
  -3   5   0        0.57        1.14      1.85 o
  -2   5   0      166.03      166.40      2.65 o
  -1   5   0       35.27       36.39      2.26 o
   0   5   0      173.98      179.35      3.18 o
   1   5   0        8.20       12.90      2.17 o
   2   5   0        2.41        3.29      2.08 o
   3   5   0       96.24      117.85      2.33 o
   4   5   0       58.44       60.41      2.51 o
   5   5   0        0.10       -1.03      1.87 o
   6   5   0        9.77        9.84      1.99 o
   7   5   0       54.31       45.58      2.15 o
   8   5   0       25.26       22.48      2.15 o
   9   5   0        2.06        3.50      2.49 o
  -6   6   0        2.80        4.70      2.96 o
  -5   6   0        8.33       12.07      2.61 o
  -4   6   0       20.72       19.49      2.26 o
  -3   6   0       59.35       58.33      2.38 o
  -2   6   0       43.39       43.25      2.35 o
  -1   6   0       15.41       18.26      2.18 o
   0   6   0        2.72        2.50      2.16 o
   1   6   0       55.63       50.25      2.17 o
   2   6   0      101.94      101.53      3.11 o
   3   6   0        6.08        8.21      2.00 o
   4   6   0       27.28       33.42      2.18 o
   5   6   0      200.07      186.46      2.78 o
   6   6   0       27.29       25.13      2.10 o
   7   6   0       11.71        8.78      1.81 o
   8   6   0        1.00        2.88      1.74 o
   9   6   0        0.04        3.88      2.30 o
  -5   7   0       12.39       11.39      2.71 o
  -4   7   0       58.71       59.09      2.42 o
  -3   7   0       18.51       17.66      2.29 o
  -2   7   0        5.25        7.40      1.96 o
  -1   7   0       31.63       35.26      2.23 o
   0   7   0       60.10       60.67      2.15 o
   1   7   0      323.94      316.08      6.27 o
   2   7   0       13.26       16.85      2.32 o
   3   7   0        7.31        9.83      1.83 o
   4   7   0      120.95      116.02      2.63 o
   5   7   0       36.99       30.71      2.17 o
   6   7   0       33.76       31.38      1.79 o
   7   7   0        5.71        9.34      2.05 o
   8   7   0        0.71        0.41      1.84 o
   9   7   0        0.54        1.94      2.60 o
  -4   8   0       16.80       15.65      2.45 o
  -3   8   0        4.72        4.16      2.19 o
  -2   8   0       10.70       13.83      2.24 o
  -1   8   0       19.06       19.05      2.31 o
   0   8   0       10.60       11.03      1.97 o
   1   8   0       75.96       75.82      2.59 o
   2   8   0        1.74        5.82      1.82 o
   3   8   0       16.46       17.71      2.07 o
   4   8   0        8.13        8.79      2.00 o
   5   8   0        8.00        5.30      2.28 o
   6   8   0      263.31      234.29      2.66 o
   7   8   0       30.98       28.58      2.52 o
   8   8   0        2.99        5.03      2.29 o
  -4   9   0        0.82        0.16      2.47 o
  -3   9   0        2.20        4.00      1.95 o
  -2   9   0        0.24        2.05      2.04 o
  -1   9   0        0.00        1.31      2.20 o
   0   9   0        9.49        9.11      2.54 o
   1   9   0        0.13        2.11      2.26 o
   2   9   0       53.97       59.18      4.01 o
   3   9   0       19.45       21.72      2.33 o
   4   9   0        7.32       13.89      2.87 o
   5   9   0       36.97       36.19      2.16 o
   6   9   0       36.05       31.30      2.77 o
   7   9   0        7.08        6.56      2.18 o
   8   9   0        0.11        4.28      2.59 o
  -2  10   0       46.08       38.87      2.62 o
  -1  10   0        0.03        2.89      2.34 o
   0  10   0        2.95        2.70      2.08 o
   1  10   0        5.85        4.71      2.24 o
   2  10   0        2.98        3.23      1.68 o
   3  10   0       22.81       25.86      2.31 o
   4  10   0       15.27       12.96      2.65 o
   5  10   0       34.68       34.40      2.29 o
   6  10   0        3.82        6.75      1.81 o
   7  10   0        0.03        3.75      2.18 o
  -1  11   0       55.42       55.10      2.77 o
   0  11   0        4.41        5.81      1.96 o
   1  11   0        4.59        7.21      1.98 o
   2  11   0        2.02        1.30      2.01 o
   3  11   0        8.70       10.61      2.42 o
   4  11   0        3.21        3.81      1.84 o
   5  11   0       12.98       12.88      2.65 o
   6  11   0       29.14       30.26      2.64 o
   7  11   0        0.04        1.66      2.79 o
   1  12   0        3.48        4.24      2.38 o
   2  12   0       20.65       20.64      2.44 o
   3  12   0        3.55        2.51      2.11 o
   4  12   0        2.52        4.32      2.31 o
   5  12   0        0.60       -1.83      2.67 o
  -5 -12   1        2.02        4.47      2.37 o
  -4 -12   1        0.30        0.13      2.28 o
  -3 -12   1       20.17       19.54      2.58 o
  -2 -12   1      123.91      122.97      2.63 o
  -1 -12   1        4.09        6.79      2.35 o
  -6 -11   1        0.11        3.82      2.54 o
  -5 -11   1        1.07       -0.36      2.14 o
  -4 -11   1        5.20        3.04      3.35 o
  -3 -11   1        1.16        2.68      1.92 o
  -2 -11   1       56.80       60.32      2.69 o
  -1 -11   1       18.39       19.20      2.51 o
   0 -11   1        0.29        3.69      2.10 o
   1 -11   1        0.01        5.82      2.53 o
  -7 -10   1        7.25        9.65      2.56 o
  -6 -10   1       11.38       12.32      2.68 o
  -5 -10   1        3.21        3.90      2.14 o
  -4 -10   1       34.82       35.21      2.47 o
  -3 -10   1      137.43      132.76      2.85 o
  -2 -10   1       14.61       16.11      2.07 o
  -1 -10   1        0.07        1.94      1.98 o
   0 -10   1        6.56        8.89      2.08 o
   1 -10   1        1.43        3.56      2.37 o
   2 -10   1       14.65       14.37      2.28 o
   3 -10   1        0.03        1.28      3.32 o
  -8  -9   1        4.41        7.60      2.59 o
  -7  -9   1       20.54       21.02      2.38 o
  -6  -9   1        5.64        4.31      2.10 o
  -5  -9   1       88.26       89.70      2.19 o
  -4  -9   1      280.62      277.66      4.76 o
  -3  -9   1        0.26        1.24      2.28 o
  -2  -9   1        0.00        0.72      1.88 o
  -1  -9   1        2.17        5.20      1.81 o
   0  -9   1       38.40       39.58      2.17 o
   1  -9   1       23.53       23.24      2.37 o
   2  -9   1        0.44        6.61      2.69 o
   3  -9   1        0.86       -2.44      2.63 o
   4  -9   1        1.46        3.20      2.45 o
  -8  -8   1        4.81        6.71      2.26 o
  -7  -8   1        0.70       -2.83      2.28 o
  -6  -8   1       12.08       13.26      2.28 o
  -5  -8   1       43.19       43.30      2.65 o
  -4  -8   1       12.72       14.25      2.11 o
  -3  -8   1        0.82        4.40      2.08 o
  -2  -8   1        0.28        5.34      2.28 o
  -1  -8   1       55.37       51.68      2.15 o
   0  -8   1       59.96       53.27      1.88 o
   1  -8   1      267.00      262.48      5.48 o
   2  -8   1        2.20        3.10      2.18 o
   3  -8   1        9.47        9.08      2.19 o
   4  -8   1        0.08        1.03      2.07 o
  -8  -7   1        6.81        5.94      2.43 o
  -7  -7   1       33.38       28.58      2.24 o
  -6  -7   1       28.25       28.15      3.40 o
  -5  -7   1        0.64        2.14      2.02 o
  -4  -7   1      124.21      125.27      3.78 o
  -3  -7   1       46.76       44.04      2.41 o
  -2  -7   1        4.41        5.76      2.40 o
  -1  -7   1       19.31       23.72      2.14 o
   0  -7   1       48.03       48.90      1.95 o
   1  -7   1       58.43       54.40      2.41 o
   2  -7   1       30.29       29.55      2.40 o
   3  -7   1       46.13       37.24      2.28 o
   4  -7   1       10.33        5.21      2.24 o
   5  -7   1       16.75       17.67      2.50 o
  -9  -6   1        0.38        0.81      2.33 o
  -8  -6   1        9.35        9.59      1.98 o
  -7  -6   1      166.05      141.20      3.60 o
  -6  -6   1       61.80       56.11      1.96 o
  -5  -6   1        0.93       -0.10      2.02 o
  -4  -6   1        0.55        1.53      1.99 o
  -3  -6   1       23.33       22.44      1.91 o
  -2  -6   1      191.94      192.58      3.20 o
  -1  -6   1        9.93        8.73      1.96 o
   0  -6   1        1.40        4.96      1.90 o
   1  -6   1        3.74        4.11      2.14 o
   2  -6   1       33.63       35.26      2.28 o
   3  -6   1       33.44       33.69      2.51 o
   4  -6   1        7.04       10.30      2.36 o
   5  -6   1        4.52        3.56      2.66 o
   6  -6   1        1.42        3.61      2.81 o
  -9  -5   1        3.66        4.23      2.61 o
  -8  -5   1       10.68       12.36      2.11 o
  -7  -5   1       37.74       37.78      2.22 o
  -6  -5   1       44.57       40.59      2.82 o
  -5  -5   1       70.68       71.46      2.14 o
  -4  -5   1       40.54       40.54      1.91 o
  -3  -5   1      174.64      177.86      4.59 o
  -2  -5   1       93.97       93.04      2.28 o
  -1  -5   1       43.72       45.34      2.67 o
   0  -5   1       28.74       29.67      2.33 o
   1  -5   1      115.20      122.27      2.75 o
   2  -5   1        0.30        1.84      1.81 o
   3  -5   1       29.53       35.24      2.43 o
   4  -5   1       81.20       84.79      2.59 o
   5  -5   1       10.91        8.50      2.53 o
   6  -5   1        8.37       12.26      3.05 o
   7  -5   1        1.84        1.22      3.01 o
  -9  -4   1        7.02        6.58      2.09 o
  -8  -4   1        0.01       -0.39      2.37 o
  -7  -4   1        9.11        8.79      2.06 o
  -6  -4   1       28.12       28.86      2.28 o
  -5  -4   1        0.00        0.47      1.85 o
  -4  -4   1        0.17        4.10      1.84 o
  -3  -4   1       18.65       14.80      2.28 o
  -2  -4   1       40.45       44.54      2.35 o
  -1  -4   1      108.93      105.46      3.03 o
   0  -4   1       83.39       78.21      2.66 o
   1  -4   1        2.65        5.91      2.24 o
   2  -4   1        9.72       10.94      1.95 o
   3  -4   1       89.02       88.92      2.65 o
   4  -4   1      178.23      166.12      4.47 o
   5  -4   1       42.16       44.61      2.42 o
   6  -4   1       29.73       33.71      3.14 o
   7  -4   1       22.56       20.82      4.82 o
  -9  -3   1        0.01        4.11      2.58 o
  -8  -3   1        4.53        5.43      1.98 o
  -7  -3   1      127.40      122.16      5.96 o
  -6  -3   1       37.65       38.33      2.15 o
  -5  -3   1       14.00       10.32      1.96 o
  -4  -3   1       51.11       55.77      2.29 o
  -3  -3   1     1084.07     1111.94     11.66 o
  -2  -3   1      326.54      318.92      3.67 o
  -1  -3   1      390.95      378.49      4.55 o
   0  -3   1      990.86     1009.25     12.89 o
   1  -3   1     1326.85     1301.87     15.97 o
   2  -3   1      137.63      122.78      3.06 o
   3  -3   1        8.90        7.42      2.05 o
   4  -3   1       45.92       50.30      3.67 o
   5  -3   1        2.71        1.23      2.07 o
   6  -3   1        0.07        3.59      2.06 o
   7  -3   1        0.05        1.49      3.33 o
   8  -3   1       60.39       54.68      5.16 o
  -9  -2   1        0.38        0.23      2.39 o
  -8  -2   1       14.53       12.73      2.18 o
  -7  -2   1        9.66       11.71      2.27 o
  -6  -2   1       21.42       21.63      2.08 o
  -5  -2   1       79.15       72.34      2.46 o
  -4  -2   1     1183.79     1267.47     10.03 o
  -3  -2   1       22.62       22.69      2.16 o
  -2  -2   1       74.81       70.93      3.10 o
  -1  -2   1      105.80       97.61      3.52 o
   0  -2   1       97.24       84.73      3.96 o
   1  -2   1      873.73      885.95     15.24 o
   2  -2   1      355.40      375.49      4.82 o
   3  -2   1       70.42       67.95      2.62 o
   4  -2   1        5.24        5.97      2.32 o
   5  -2   1        7.28       11.41      1.88 o
   6  -2   1       40.70       43.86      2.73 o
   7  -2   1        6.70        7.55      2.98 o
   8  -2   1       38.70       35.66      3.08 o
  -8  -1   1        2.63        5.44      2.50 o
  -7  -1   1        0.43        1.10      2.24 o
  -6  -1   1        9.56       11.18      2.25 o
  -5  -1   1       54.49       61.08      2.46 o
  -4  -1   1      485.15      489.97      4.37 o
  -3  -1   1      187.18      193.36      3.57 o
  -2  -1   1       57.04       58.03      2.86 o
  -1  -1   1      214.75      207.67      4.91 o
   0  -1   1       21.13       25.70      5.90 o
   1  -1   1     2933.02     2989.04     31.32 o
   2  -1   1      297.17      300.59      4.82 o
   3  -1   1        7.30        9.61      2.59 o
   4  -1   1       52.95       53.20      2.66 o
   5  -1   1        7.44        7.54      2.05 o
   6  -1   1        1.64        2.97      2.09 o
   7  -1   1      150.52      153.58      3.03 o
   8  -1   1        1.98        1.54      2.35 o
  -8   0   1        0.54        3.47      2.23 o
  -7   0   1        0.13        2.20      2.55 o
  -6   0   1       10.06       10.06      2.25 o
  -5   0   1      227.67      230.41      3.20 o
  -4   0   1       10.88       12.55      1.95 o
  -3   0   1      194.96      190.60      3.08 o
  -2   0   1      594.53      588.52      5.07 o
  -1   0   1       37.79       43.55      4.41 o
   1   0   1     1755.88     1705.65     49.61 o
   2   0   1      822.07      780.86      7.26 o
   3   0   1      722.49      696.20      8.39 o
   4   0   1       25.36       31.06      2.56 o
   5   0   1        0.89        1.44      2.04 o
   6   0   1       37.27       36.77      2.26 o
   7   0   1       73.11       70.26      2.48 o
   8   0   1        2.46        2.49      2.71 o
   9   0   1        0.01        3.36      3.08 o
  -8   1   1        0.05        3.90      2.81 o
  -7   1   1        0.12        2.15      2.49 o
  -6   1   1       50.01       53.38      2.24 o
  -5   1   1       12.61       13.86      2.17 o
  -4   1   1       15.15       20.76      2.20 o
  -3   1   1       45.66       48.78      2.40 o
  -2   1   1       99.48      100.03      2.82 o
  -1   1   1    11727.93    11222.55    135.38 o
   0   1   1      820.17      775.40     12.03 o
   1   1   1      243.18      216.51      5.68 o
   2   1   1      418.74      378.52      5.48 o
   3   1   1      426.51      423.09      4.64 o
   4   1   1       22.70       16.87      2.26 o
   5   1   1       11.47       11.32      1.98 o
   6   1   1       34.68       34.06      2.44 o
   7   1   1       14.50       16.91      2.40 o
   8   1   1        3.57        5.26      2.59 o
   9   1   1        0.55        2.65      2.46 o
  -8   2   1        0.17        1.17      2.86 o
  -7   2   1        7.19        7.69      2.60 o
  -6   2   1        5.92        9.03      2.36 o
  -5   2   1       62.02       74.21      2.12 o
  -4   2   1        2.51        4.11      2.05 o
  -3   2   1       39.07       34.68      2.07 o
  -2   2   1        0.00       -0.35      2.11 o
  -1   2   1    11857.28    11508.01     81.37 o
   0   2   1     7288.01     7209.71    114.97 o
   1   2   1       97.91       88.51      4.13 o
   2   2   1      802.82      808.65      6.41 o
   3   2   1       50.70       54.10      2.70 o
   4   2   1      603.91      619.22      4.43 o
   5   2   1        2.78       -0.72      1.98 o
   6   2   1       83.92       81.20      2.58 o
   7   2   1       11.86       11.66      2.66 o
   8   2   1       43.61       37.88      2.49 o
   9   2   1        5.00        9.23      2.74 o
  -7   3   1        1.15        2.69      2.42 o
  -6   3   1       10.59       12.85      2.11 o
  -5   3   1       20.44       20.89      1.96 o
  -4   3   1        0.06        0.87      1.99 o
  -3   3   1       15.62       15.86      1.93 o
  -2   3   1      135.09      128.30      2.45 o
  -1   3   1     1391.76     1336.93     16.14 o
   0   3   1     5565.29     5343.30    101.74 o
   1   3   1      153.25      148.85      3.72 o
   2   3   1      133.50      136.06      3.42 o
   3   3   1      845.23      889.72      5.52 o
   4   3   1      167.81      168.84      2.75 o
   5   3   1       13.96       15.24      2.28 o
   6   3   1      165.83      172.23      2.97 o
   7   3   1      105.36      109.43      2.40 o
   8   3   1        0.10        1.36      2.72 o
   9   3   1        0.15       -0.65      2.16 o
  -7   4   1        2.36        3.90      2.83 o
  -6   4   1        0.09        0.37      2.59 o
  -5   4   1        0.00        1.55      2.55 o
  -4   4   1        3.26        5.51      2.08 o
  -3   4   1        4.06        4.73      2.05 o
  -2   4   1       83.73       85.71      2.53 o
  -1   4   1       30.95       28.42      2.11 o
   0   4   1      583.29      594.01     12.14 o
   1   4   1      254.18      256.41      4.54 o
   2   4   1       56.47       50.28      2.58 o
   3   4   1      260.92      262.07      3.16 o
   4   4   1      555.53      657.80      7.25 o
   5   4   1       16.42       17.52      2.09 o
   6   4   1        5.06        7.56      2.24 o
   7   4   1       12.62       13.80      2.24 o
   8   4   1        0.91        3.36      2.40 o
   9   4   1        0.04       -0.25      2.11 o
  -6   5   1        8.51        9.53      2.16 o
  -5   5   1       10.52       12.16      2.40 o
  -4   5   1       14.62       13.84      2.14 o
  -3   5   1       39.93       41.89      2.34 o
  -2   5   1       20.18       21.36      1.80 o
  -1   5   1       84.97       95.75      2.85 o
   0   5   1       10.06       13.67      2.17 o
   1   5   1      651.82      676.85     11.69 o
   2   5   1      181.79      166.97      2.92 o
   3   5   1      140.37      136.89      2.68 o
   4   5   1      188.96      211.89      3.57 o
   5   5   1       10.05       14.45      2.06 o
   6   5   1       29.68       30.21      2.05 o
   7   5   1        3.25        6.32      1.81 o
   8   5   1        7.76        9.21      2.35 o
   9   5   1        0.88        2.84      2.49 o
  -6   6   1        0.38        2.57      2.46 o
  -5   6   1        2.35        7.15      3.42 o
  -4   6   1       12.13       13.39      2.91 o
  -3   6   1        2.08        2.80      1.96 o
  -2   6   1        5.68        7.17      2.14 o
  -1   6   1       25.96       27.05      2.18 o
   0   6   1        7.55        6.78      2.17 o
   1   6   1       17.33       16.18      2.20 o
   2   6   1      128.59      136.39      3.39 o
   3   6   1      278.50      304.13      4.25 o
   4   6   1        0.01        3.82      2.03 o
   5   6   1       65.01       63.65      2.23 o
   6   6   1        0.05        0.71      2.18 o
   7   6   1       28.01       26.90      2.45 o
   8   6   1        2.51        4.35      2.35 o
   9   6   1        5.39        6.55      2.23 o
  -5   7   1        1.09        0.59      2.65 o
  -4   7   1        4.46        5.32      2.55 o
  -3   7   1        9.89        8.72      2.19 o
  -2   7   1       30.97       29.73      2.32 o
  -1   7   1       24.17       22.91      1.83 o
   0   7   1       89.41       87.02      2.28 o
   1   7   1      133.17      137.28      2.55 o
   2   7   1        0.27        0.56      1.97 o
   3   7   1      202.92      219.02      5.81 o
   4   7   1      248.03      242.89      2.96 o
   5   7   1      225.16      221.96      4.01 o
   6   7   1      147.06      123.68      3.21 o
   7   7   1       43.79       35.69      2.19 o
   8   7   1        0.41        0.14      2.19 o
   9   7   1        0.06        1.13      2.32 o
  -4   8   1        0.19        3.68      2.21 o
  -3   8   1        1.69        6.27      1.86 o
  -2   8   1       10.48       10.67      2.17 o
  -1   8   1       50.64       47.02      2.13 o
   0   8   1       18.93       18.56      2.16 o
   1   8   1       18.03       22.14      1.83 o
   2   8   1        0.00        0.56      2.16 o
   3   8   1       27.34       32.05      2.23 o
   4   8   1        2.14        5.07      2.17 o
   5   8   1       56.00       57.87      2.46 o
   6   8   1        8.57        7.98      2.03 o
   7   8   1        4.73        3.79      2.36 o
   8   8   1        0.81        4.68      2.25 o
  -3   9   1        0.50        0.35      2.47 o
  -2   9   1        2.93        4.36      2.07 o
  -1   9   1        2.12        3.78      1.97 o
   0   9   1       47.69       44.61      2.20 o
   1   9   1       20.49       16.99      2.28 o
   2   9   1       12.77       10.65      2.08 o
   3   9   1        1.14        5.70      2.28 o
   4   9   1      116.98      114.19      2.48 o
   5   9   1      184.92      180.19      4.39 o
   6   9   1        0.24        3.06      2.49 o
   7   9   1        0.84        2.31      2.18 o
   8   9   1        7.74        9.02      2.35 o
  -2  10   1        1.64        5.46      2.51 o
  -1  10   1        4.77        5.56      2.42 o
   0  10   1        0.70        2.45      2.45 o
   1  10   1        0.54        2.20      2.32 o
   2  10   1       17.60       14.48      2.26 o
   3  10   1       16.35       16.68      2.07 o
   4  10   1        0.96        4.49      2.35 o
   5  10   1       43.75       47.37      2.60 o
   6  10   1       16.24       13.39      2.06 o
   7  10   1       13.25       13.21      2.56 o
   8  10   1        0.01        3.02      2.34 o
  -1  11   1        2.35        5.35      2.70 o
   0  11   1        2.20        4.54      2.54 o
   1  11   1        0.60        3.85      2.22 o
   2  11   1        4.60        7.64      1.97 o
   3  11   1        6.30        7.71      2.16 o
   4  11   1        5.67        5.73      2.05 o
   5  11   1       15.68       18.32      2.56 o
   6  11   1       20.83       19.27      2.40 o
   7  11   1        7.88        7.68      2.05 o
   1  12   1        0.53        2.85      2.30 o
   2  12   1        6.74        5.38      1.94 o
   3  12   1        0.07        1.54      2.53 o
   4  12   1        7.35        7.20      2.27 o
   5  12   1        0.46        2.69      2.33 o
  -4 -12   2        0.03        1.89      2.57 o
  -3 -12   2       32.45       33.86      2.28 o
  -2 -12   2        3.26        3.30      2.63 o
  -1 -12   2       16.56       16.04      2.47 o
  -6 -11   2        6.02        5.32      2.17 o
  -5 -11   2        1.15        3.77      2.31 o
  -4 -11   2       37.98       36.38      2.33 o
  -3 -11   2       47.20       49.23      2.59 o
  -2 -11   2       26.87       29.33      2.29 o
  -1 -11   2       15.34       17.30      2.45 o
   0 -11   2        0.66        4.84      2.27 o
   1 -11   2        0.81        2.15      2.25 o
  -7 -10   2        0.44        0.12      2.28 o
  -6 -10   2        2.97        0.99      2.04 o
  -5 -10   2        0.52        3.71      2.15 o
  -4 -10   2        1.39        4.04      2.16 o
  -3 -10   2      452.90      466.08      4.26 o
  -2 -10   2       92.26      100.39      2.73 o
  -1 -10   2       22.74       24.68      2.05 o
   0 -10   2        0.12        0.78      2.02 o
   1 -10   2       10.82       12.62      2.15 o
   2 -10   2        5.14        7.14      2.57 o
  -7  -9   2        6.89        6.23      2.09 o
  -6  -9   2        0.03        2.78      1.78 o
  -5  -9   2       48.98       51.06      2.57 o
  -4  -9   2       56.77       51.84      1.95 o
  -3  -9   2      216.36      221.31      7.29 o
  -2  -9   2       35.44       42.24      3.46 o
  -1  -9   2        4.92        6.50      1.96 o
   0  -9   2        3.62        3.18      2.21 o
   1  -9   2       16.39       16.53      2.10 o
   2  -9   2        7.18        6.94      2.23 o
   3  -9   2        0.53        3.34      2.37 o
   4  -9   2        0.92        1.91      2.32 o
  -8  -8   2        2.72        4.56      2.35 o
  -7  -8   2        3.23        6.15      2.13 o
  -6  -8   2        6.47        9.08      1.89 o
  -5  -8   2       15.83       16.05      1.98 o
  -4  -8   2        0.09        1.68      2.04 o
  -3  -8   2        0.00        0.84      2.21 o
  -2  -8   2        0.36        5.61      2.25 o
  -1  -8   2        8.50        8.17      2.25 o
   0  -8   2        0.00        0.38      2.08 o
   1  -8   2        7.83        7.69      1.94 o
   2  -8   2       47.51       47.91      2.86 o
   3  -8   2        3.64        5.91      2.18 o
   4  -8   2        1.08        3.20      2.43 o
   5  -8   2        0.04        1.90      2.68 o
  -8  -7   2        0.01        2.09      2.34 o
  -7  -7   2        2.17        7.13      2.11 o
  -6  -7   2       12.51        9.36      2.24 o
  -5  -7   2        0.50        3.04      1.82 o
  -4  -7   2       57.05       60.55      2.46 o
  -3  -7   2       31.98       32.06      2.30 o
  -2  -7   2       13.49       18.57      2.32 o
  -1  -7   2       30.14       34.56      2.34 o
   0  -7   2      369.81      385.19      5.36 o
   1  -7   2        3.59        5.25      1.92 o
   2  -7   2       54.31       54.58      3.17 o
   3  -7   2       68.42       66.21      2.71 o
   4  -7   2       27.38       24.11      2.42 o
   5  -7   2        3.01        3.28      3.03 o
  -8  -6   2        0.60        0.82      2.46 o
  -7  -6   2        0.98        3.94      2.05 o
  -6  -6   2       36.01       38.32      2.09 o
  -5  -6   2        0.54        2.01      2.39 o
  -4  -6   2        4.58        5.81      2.06 o
  -3  -6   2        1.78        2.60      1.90 o
  -2  -6   2        1.52        1.31      1.74 o
  -1  -6   2       44.37       49.18      2.36 o
   0  -6   2      278.57      277.28      6.79 o
   1  -6   2       15.36       17.84      2.65 o
   2  -6   2       26.71       27.27      1.97 o
   3  -6   2       64.10       69.15      2.70 o
   4  -6   2        5.64        8.10      2.56 o
   5  -6   2        0.48        2.80      2.48 o
   6  -6   2        0.62        5.01      2.94 o
  -9  -5   2        0.28        1.77      2.32 o
  -8  -5   2       35.61       34.87      3.65 o
  -7  -5   2        8.81        5.33      2.34 o
  -6  -5   2       10.89       11.70      1.74 o
  -5  -5   2       13.11       13.19      2.07 o
  -4  -5   2        3.19        0.87      2.28 o
  -3  -5   2        2.44        4.31      1.71 o
  -2  -5   2        7.21        8.34      2.07 o
  -1  -5   2       26.48       25.97      1.98 o
   0  -5   2       38.20       37.23      2.03 o
   1  -5   2       32.15       38.39      1.94 o
   2  -5   2        3.15        4.01      1.89 o
   3  -5   2        1.00        0.47      2.00 o
   4  -5   2       57.50       57.45      2.20 o
   5  -5   2       11.39        9.72      3.22 o
   6  -5   2       17.40       14.85      2.86 o
   7  -5   2       16.35       13.56      2.71 o
  -9  -4   2        6.30        8.05      2.38 o
  -8  -4   2       34.38       33.45      2.49 o
  -7  -4   2       53.99       46.79      2.45 o
  -6  -4   2       15.68       17.57      2.22 o
  -5  -4   2        5.56        4.84      2.17 o
  -4  -4   2       39.81       48.33      2.00 o
  -3  -4   2       38.92       37.35      2.10 o
  -2  -4   2       56.15       56.37      2.29 o
  -1  -4   2      139.19      139.59      2.71 o
   0  -4   2        5.72        7.75      1.99 o
   1  -4   2       24.21       18.53      2.37 o
   2  -4   2       33.35       34.31      2.39 o
   3  -4   2       42.05       42.80      2.24 o
   4  -4   2        1.87        2.55      2.46 o
   5  -4   2       44.64       43.30      3.46 o
   6  -4   2        0.05        1.00      3.30 o
   7  -4   2        7.95        5.96      3.67 o
  -8  -3   2       18.62       14.07      2.22 o
  -7  -3   2       33.08       32.58      2.49 o
  -6  -3   2        8.58       11.55      2.20 o
  -5  -3   2      192.26      185.98      4.68 o
  -4  -3   2       23.59       19.43      1.88 o
  -3  -3   2      427.71      418.77      3.64 o
  -2  -3   2      350.95      361.23      3.62 o
  -1  -3   2        1.68        3.32      2.34 o
   0  -3   2     1041.02     1035.65      8.61 o
   1  -3   2      252.37      258.36      5.66 o
   2  -3   2       80.27       89.77      2.98 o
   3  -3   2      896.63      923.78     10.28 o
   4  -3   2       36.28       36.43      3.02 o
   5  -3   2       22.11       30.90      3.58 o
   6  -3   2        4.00        2.93      2.54 o
   7  -3   2       20.24       23.90      4.38 o
   8  -3   2        2.26        1.56      3.66 o
  -8  -2   2        3.90        6.09      2.31 o
  -7  -2   2       30.08       28.54      2.30 o
  -6  -2   2       23.66       22.04      2.11 o
  -5  -2   2       21.37       23.40      2.56 o
  -4  -2   2      536.95      551.38      7.67 o
  -3  -2   2      551.46      547.62      5.54 o
  -2  -2   2      731.74      749.90      7.40 o
  -1  -2   2      165.35      173.74      3.80 o
   0  -2   2     2163.52     2035.86      9.29 o
   1  -2   2     2057.82     2178.68     57.10 o
   2  -2   2      320.54      342.88      4.41 o
   3  -2   2     1031.51     1023.68     16.02 o
   4  -2   2      240.07      256.11      6.68 o
   5  -2   2       15.03       17.48      3.45 o
   6  -2   2        1.97        2.24      2.90 o
   7  -2   2       51.07       49.04      2.62 o
   8  -2   2       28.37       28.69      4.28 o
  -8  -1   2       12.32       10.81      2.26 o
  -7  -1   2        2.03        1.97      2.02 o
  -6  -1   2       34.90       32.34      2.31 o
  -5  -1   2       87.04       87.04      2.65 o
  -4  -1   2       70.38       73.05      2.11 o
  -3  -1   2        2.52        2.54      2.02 o
  -2  -1   2       34.97       33.05      2.48 o
  -1  -1   2     1671.89     1648.88      9.61 o
   0  -1   2     2123.08     2120.48     12.60 o
   1  -1   2     9742.40     9283.28    174.78 o
   2  -1   2       21.57       19.44      2.97 o
   3  -1   2      349.73      378.01      5.97 o
   4  -1   2       19.38       17.55      2.91 o
   5  -1   2       55.62       57.13      4.73 o
   6  -1   2       45.31       44.81      3.14 o
   7  -1   2      223.76      237.53      7.18 o
   8  -1   2      125.20      121.11      8.62 o
  -8   0   2       10.41       13.90      2.19 o
  -7   0   2        2.29        5.40      2.30 o
  -6   0   2        2.33        2.86      1.89 o
  -5   0   2      126.52      130.72      3.18 o
  -4   0   2      124.94      133.42      2.66 o
  -3   0   2        1.89        0.25      1.79 o
  -2   0   2       37.08       33.67      2.74 o
  -1   0   2      748.75      740.17      6.73 o
   0   0   2     3270.89     3096.13     20.90 o
   1   0   2      500.85      511.38     10.76 o
   2   0   2      225.99      233.61      4.57 o
   3   0   2      109.66      100.90      3.13 o
   4   0   2        6.52        6.94      2.69 o
   5   0   2       89.64       89.26      2.65 o
   6   0   2       69.08       68.81      2.81 o
   7   0   2      171.88      177.52      3.35 o
   8   0   2       56.19       55.09      2.45 o
   9   0   2        4.80        7.07      3.71 o
  -8   1   2        1.29        3.37      2.65 o
  -7   1   2        0.98        1.14      2.42 o
  -6   1   2       43.42       44.00      2.18 o
  -5   1   2       56.72       55.56      2.18 o
  -4   1   2      264.92      263.50      4.71 o
  -3   1   2       96.03      105.05      2.99 o
  -2   1   2       54.34       53.70      2.41 o
  -1   1   2      226.52      230.42      3.87 o
   0   1   2      891.61      865.79      8.67 o
   1   1   2      175.82      181.96      5.26 o
   2   1   2     1343.23     1238.79     17.55 o
   3   1   2      163.75      150.50      3.32 o
   4   1   2      264.23      254.28      3.62 o
   5   1   2      137.38      140.11      3.02 o
   6   1   2      207.88      206.67      3.39 o
   7   1   2        5.15        7.79      2.44 o
   8   1   2       31.77       35.09      2.79 o
   9   1   2        0.07        2.11      2.95 o
  -7   2   2        0.17        0.48      2.07 o
  -6   2   2        6.60        6.92      1.99 o
  -5   2   2       70.25       70.00      2.13 o
  -4   2   2       92.51       89.75      2.41 o
  -3   2   2       31.09       23.57      2.11 o
  -2   2   2        0.04        0.99      1.86 o
  -1   2   2      169.43      165.81      3.19 o
   0   2   2     1343.47     1265.61      7.66 o
   1   2   2       80.22       73.57      3.39 o
   2   2   2      167.13      152.87      3.82 o
   3   2   2      274.93      280.42      3.93 o
   4   2   2      163.77      171.82      3.08 o
   5   2   2        9.67       11.14      2.23 o
   6   2   2      264.50      252.23      3.45 o
   7   2   2       16.21       13.93      2.34 o
   8   2   2        1.08        4.66      2.49 o
   9   2   2        1.42        3.16      2.34 o
  -7   3   2        2.52        4.26      2.63 o
  -6   3   2       55.78       52.13      2.43 o
  -5   3   2        0.20        1.82      1.70 o
  -4   3   2       10.66       10.76      1.90 o
  -3   3   2       13.05       12.75      2.02 o
  -2   3   2     1505.74     1499.55     14.77 o
  -1   3   2       30.31       32.45      2.38 o
   0   3   2       59.84       55.84      2.33 o
   1   3   2       28.88       31.18      2.78 o
   2   3   2      174.30      195.69      3.72 o
   3   3   2       21.37       25.43      2.59 o
   4   3   2       16.60       12.83      2.03 o
   5   3   2      167.45      166.55      2.98 o
   6   3   2       20.03       23.36      2.41 o
   7   3   2        0.76        0.07      2.01 o
   8   3   2        2.50        4.72      2.39 o
   9   3   2        3.16        5.47      2.26 o
  -7   4   2        0.97        3.24      2.46 o
  -6   4   2        5.49        6.03      2.16 o
  -5   4   2       23.83       25.29      2.69 o
  -4   4   2        2.83        3.03      1.88 o
  -3   4   2       21.54       22.09      2.13 o
  -2   4   2      256.97      236.41      2.81 o
  -1   4   2     3991.29     4053.98     47.92 o
   0   4   2        3.66        5.06      2.24 o
   1   4   2     1078.28     1153.51     25.15 o
   2   4   2      658.17      691.44      6.62 o
   3   4   2       23.42       26.48      1.96 o
   4   4   2      162.80      158.21      2.87 o
   5   4   2       54.59       51.42      2.46 o
   6   4   2       33.99       32.76      2.25 o
   7   4   2        6.13        4.29      2.21 o
   8   4   2       13.23       13.39      2.54 o
   9   4   2       32.78       36.93      2.45 o
  -6   5   2        0.78        0.72      2.66 o
  -5   5   2        0.41        5.10      2.69 o
  -4   5   2        7.14        7.49      2.13 o
  -3   5   2        1.65        5.33      2.08 o
  -2   5   2      282.22      279.33      6.89 o
  -1   5   2     1647.86     1580.33     24.80 o
   0   5   2        3.09        3.53      2.03 o
   1   5   2       18.60       23.24      2.29 o
   2   5   2        7.98        3.10      2.25 o
   3   5   2      247.99      277.28      6.26 o
   4   5   2      180.77      163.92      2.76 o
   5   5   2      197.87      191.49      3.18 o
   6   5   2      112.21       97.87      2.45 o
   7   5   2        0.76        3.46      2.21 o
   8   5   2       26.17       22.20      2.20 o
   9   5   2        0.11        1.67      2.51 o
  -6   6   2        2.54        6.78      2.93 o
  -5   6   2       14.08       14.28      2.23 o
  -4   6   2        3.20        2.59      2.20 o
  -3   6   2        1.28        3.83      1.87 o
  -2   6   2       27.95       22.81      2.04 o
  -1   6   2      171.59      177.15      3.78 o
   0   6   2       14.23       16.43      1.96 o
   1   6   2      114.20      114.38      2.46 o
   2   6   2      145.19      147.50      2.77 o
   3   6   2      287.44      281.72      3.13 o
   4   6   2      211.44      222.12      2.82 o
   5   6   2      206.04      188.87      2.71 o
   6   6   2       92.38       87.53      2.59 o
   7   6   2       44.30       40.69      2.19 o
   8   6   2        0.57        0.25      2.14 o
   9   6   2        0.60        3.33      2.49 o
  -5   7   2        0.22        1.75      2.42 o
  -4   7   2        3.82        3.63      2.16 o
  -3   7   2        2.38        3.21      2.14 o
  -2   7   2       58.92       58.38      4.26 o
  -1   7   2       72.08       65.10      2.18 o
   0   7   2       82.73       87.99      2.79 o
   1   7   2       97.48       97.07      2.36 o
   2   7   2        4.65        6.70      2.34 o
   3   7   2      255.86      256.42      3.22 o
   4   7   2       31.99       32.08      2.29 o
   5   7   2       35.82       41.07      2.83 o
   6   7   2        1.62        2.25      1.82 o
   7   7   2        3.72        4.73      1.90 o
   8   7   2       29.97       29.51      2.33 o
   9   7   2        4.74        7.89      2.31 o
  -4   8   2        2.88        4.45      2.26 o
  -3   8   2        1.13       -0.42      2.14 o
  -2   8   2        5.36        7.64      2.24 o
  -1   8   2       38.11       37.90      2.37 o
   0   8   2        5.82        6.19      1.91 o
   1   8   2        0.14        2.18      2.11 o
   2   8   2      113.53      117.73      2.58 o
   3   8   2        4.84        6.30      1.94 o
   4   8   2        0.10        4.02      2.13 o
   5   8   2        0.02        4.90      2.22 o
   6   8   2       55.35       50.90      2.00 o
   7   8   2        5.96        3.91      2.16 o
   8   8   2       21.14       26.65      2.31 o
   9   8   2        4.11        8.63      2.24 o
  -3   9   2        0.97        2.58      2.39 o
  -2   9   2        1.94        4.83      1.71 o
  -1   9   2       27.18       26.43      2.78 o
   0   9   2       12.93       14.37      2.02 o
   1   9   2        4.20        5.95      2.06 o
   2   9   2      179.89      161.87      2.64 o
   3   9   2       50.12       50.13      2.40 o
   4   9   2        3.78        5.08      2.61 o
   5   9   2        7.11        8.80      2.33 o
   6   9   2       34.18       30.38      2.39 o
   7   9   2        5.73        5.03      2.27 o
   8   9   2        4.49        3.72      2.33 o
  -2  10   2        6.14        5.84      2.93 o
  -1  10   2       15.62       17.07      2.54 o
   0  10   2       51.49       53.78      4.06 o
   1  10   2       14.82       16.82      2.35 o
   2  10   2        0.96        5.87      2.17 o
   3  10   2        1.77        2.71      2.34 o
   4  10   2        1.62        4.52      2.36 o
   5  10   2       13.38       11.08      2.43 o
   6  10   2       45.33       39.77      2.36 o
   7  10   2        0.52       -2.77      2.42 o
   8  10   2        0.01        3.73      2.69 o
  -1  11   2        6.09       10.69      2.73 o
   0  11   2        5.30        6.89      2.54 o
   1  11   2        0.74       -0.43      2.42 o
   2  11   2        0.29        3.97      2.58 o
   3  11   2        6.14        7.06      2.31 o
   4  11   2        8.22       10.32      2.81 o
   5  11   2        0.01        3.89      2.42 o
   6  11   2        0.17        2.15      2.31 o
   7  11   2        1.30       -0.08      2.30 o
   1  12   2        0.41        0.04      2.35 o
   2  12   2        0.08        2.17      2.26 o
   3  12   2        0.15        1.69      2.29 o
   4  12   2        0.00       -1.09      2.09 o
   5  12   2       30.56       31.14      2.45 o
  -4 -12   3        8.08        6.40      2.43 o
  -3 -12   3        4.39        4.02      2.33 o
  -2 -12   3        1.35        0.93      2.70 o
  -6 -11   3       20.11       20.62      2.46 o
  -5 -11   3        4.11        0.59      2.32 o
  -4 -11   3       13.16       17.50      2.32 o
  -3 -11   3       57.93       60.72      2.98 o
  -2 -11   3        1.74        2.03      1.93 o
  -1 -11   3        0.05       -1.97      2.58 o
   0 -11   3        0.26        1.98      2.54 o
   1 -11   3        0.74        2.25      2.26 o
  -6 -10   3        7.81        6.22      2.31 o
  -5 -10   3        1.78        8.16      2.64 o
  -4 -10   3       16.80       23.52      2.21 o
  -3 -10   3       86.73       88.75      2.49 o
  -2 -10   3      104.77      106.05      2.77 o
  -1 -10   3        1.76        3.36      2.36 o
   0 -10   3       24.73       27.24      2.38 o
   1 -10   3        7.53       10.44      2.22 o
   2 -10   3        0.05        1.28      2.55 o
  -7  -9   3        4.28        3.03      2.61 o
  -6  -9   3        0.01       -0.19      1.93 o
  -5  -9   3        1.61        1.59      2.07 o
  -4  -9   3      367.61      375.50      7.90 o
  -3  -9   3       33.70       35.30      2.03 o
  -2  -9   3       74.29       77.34      2.33 o
  -1  -9   3        0.02        3.16      2.21 o
   0  -9   3        1.81       -1.18      2.01 o
   1  -9   3       12.30       10.48      2.43 o
   2  -9   3        7.00        6.00      1.99 o
   3  -9   3        7.43       11.11      3.33 o
  -8  -8   3        0.09        1.23      2.60 o
  -7  -8   3        0.35        1.59      2.41 o
  -6  -8   3        0.36        4.54      1.82 o
  -5  -8   3        0.49        1.25      2.33 o
  -4  -8   3      461.86      451.99      9.17 o
  -3  -8   3      331.01      331.50      3.58 o
  -2  -8   3        0.90       -0.24      1.87 o
  -1  -8   3       10.58       10.80      2.03 o
   0  -8   3        6.56       12.57      2.24 o
   1  -8   3       71.42       70.70      2.95 o
   2  -8   3        2.50        5.97      2.08 o
   3  -8   3        0.16        3.66      2.42 o
   4  -8   3        6.96        8.72      2.88 o
  -8  -7   3        1.53        1.33      2.34 o
  -7  -7   3        3.38        5.06      2.58 o
  -6  -7   3       10.80       12.21      2.33 o
  -5  -7   3        0.80        4.09      1.78 o
  -4  -7   3      159.12      158.33      3.84 o
  -3  -7   3      272.13      288.09      5.36 o
  -2  -7   3        2.56        6.06      1.97 o
  -1  -7   3        7.44        8.84      2.44 o
   0  -7   3      105.11      106.41      2.51 o
   1  -7   3      149.64      149.17      3.12 o
   2  -7   3        3.64        4.32      2.54 o
   3  -7   3        2.16        4.91      2.03 o
   4  -7   3        0.06        1.36      2.07 o
   5  -7   3        0.70        0.66      3.49 o
  -8  -6   3        0.00        0.56      2.34 o
  -7  -6   3        2.70        2.83      2.07 o
  -6  -6   3        2.70        0.10      1.81 o
  -5  -6   3       16.57       18.17      2.35 o
  -4  -6   3       36.04       36.82      2.15 o
  -3  -6   3        4.73        4.41      1.88 o
  -2  -6   3       53.68       56.56      2.18 o
  -1  -6   3       87.36       95.77      2.31 o
   0  -6   3      150.33      153.81      4.16 o
   1  -6   3      180.28      177.82      7.90 o
   2  -6   3       11.94       11.00      1.91 o
   3  -6   3        2.46        3.57      1.84 o
   4  -6   3        3.97        5.50      2.61 o
   5  -6   3        0.35       -0.43      2.30 o
   6  -6   3        2.16        4.77      3.63 o
  -8  -5   3        2.53        5.60      2.26 o
  -7  -5   3        0.93       -0.12      2.11 o
  -6  -5   3       37.73       30.30      2.38 o
  -5  -5   3       30.97       29.40      2.37 o
  -4  -5   3       87.40       80.45      2.69 o
  -3  -5   3       48.78       55.65      2.18 o
  -2  -5   3      196.41      195.08      3.32 o
  -1  -5   3      116.47      121.07      2.25 o
   0  -5   3       12.69       11.44      2.18 o
   1  -5   3      131.51      134.00      2.60 o
   2  -5   3       35.40       36.21      2.18 o
   3  -5   3        5.69        5.76      2.15 o
   4  -5   3        1.86        3.02      2.55 o
   5  -5   3        6.41        3.83      2.65 o
   6  -5   3        2.73        5.33      2.64 o
   7  -5   3        4.14        2.27      3.09 o
  -8  -4   3       13.48       15.96      2.26 o
  -7  -4   3        0.29        0.51      2.69 o
  -6  -4   3        4.36        6.27      2.18 o
  -5  -4   3        0.68        4.38      2.56 o
  -4  -4   3        3.81        6.72      2.18 o
  -3  -4   3       37.81       40.14      2.00 o
  -2  -4   3       37.12       38.04      1.93 o
  -1  -4   3      118.08      132.97      2.84 o
   0  -4   3      535.06      579.43     14.46 o
   1  -4   3      428.78      432.66      8.42 o
   2  -4   3      537.95      557.61      6.06 o
   3  -4   3        9.62       12.19      2.43 o
   4  -4   3       33.83       39.54      3.24 o
   5  -4   3        3.48        3.47      2.40 o
   6  -4   3        0.89        7.00      3.31 o
   7  -4   3        1.08        2.00      4.48 o
  -8  -3   3        2.00        4.39      2.47 o
  -7  -3   3       28.53       28.24      2.47 o
  -6  -3   3        0.24        0.80      1.78 o
  -5  -3   3        0.00        1.35      1.73 o
  -4  -3   3        2.76        6.00      1.93 o
  -3  -3   3      206.26      197.77      2.83 o
  -2  -3   3      313.07      334.60      4.58 o
  -1  -3   3        0.01        2.34      2.18 o
   0  -3   3      656.74      691.20     10.48 o
   1  -3   3      617.10      639.59     14.63 o
   2  -3   3      392.73      414.02      4.09 o
   3  -3   3       45.86       50.63      2.98 o
   4  -3   3      243.36      264.65     12.35 o
   5  -3   3        2.15        4.56      2.97 o
   6  -3   3        0.01        0.80      2.42 o
   7  -3   3        0.33       -0.19      2.25 o
   8  -3   3        0.50       -4.92      3.57 o
  -8  -2   3       15.25       18.34      2.54 o
  -7  -2   3       14.85       14.34      2.15 o
  -6  -2   3       31.87       30.31      2.10 o
  -5  -2   3      144.49      139.12      5.23 o
  -4  -2   3       19.48       17.29      2.28 o
  -3  -2   3       14.92       14.08      1.89 o
  -2  -2   3      234.00      228.33      6.77 o
  -1  -2   3      158.65      157.02      3.00 o
   0  -2   3      309.52      293.98      4.02 o
   1  -2   3      126.50      129.08      3.04 o
   2  -2   3        0.11        0.78      2.07 o
   3  -2   3        0.05        3.51      2.79 o
   4  -2   3      128.06      139.86      3.79 o
   5  -2   3        2.08        6.12      2.95 o
   6  -2   3       38.56       44.06      2.73 o
   7  -2   3        3.63        7.12      2.33 o
   8  -2   3        0.91        2.83      2.48 o
  -8  -1   3       31.39       33.30      2.70 o
  -7  -1   3        6.28        8.51      2.05 o
  -6  -1   3        2.32        4.72      2.51 o
  -5  -1   3        9.79       10.34      2.11 o
  -4  -1   3        1.84        3.25      2.06 o
  -3  -1   3      547.11      521.96      9.55 o
  -2  -1   3       68.82       61.19      2.64 o
  -1  -1   3      439.96      431.71      4.24 o
   0  -1   3      251.42      264.75      5.90 o
   1  -1   3      129.56      121.86      4.19 o
   2  -1   3     1584.35     1588.02     30.54 o
   3  -1   3      578.72      617.81      5.75 o
   4  -1   3       38.27       44.99      3.03 o
   5  -1   3       65.83       59.41      3.34 o
   6  -1   3        1.12        2.20      2.38 o
   7  -1   3       16.96       23.50      3.18 o
   8  -1   3       14.87       11.51      2.79 o
  -8   0   3        2.35        4.60      2.38 o
  -7   0   3        0.00        0.23      2.34 o
  -6   0   3       16.29       18.51      2.19 o
  -5   0   3      100.90       99.35      2.31 o
  -4   0   3       25.57       25.95      1.96 o
  -3   0   3      164.80      155.50      2.57 o
  -2   0   3      206.04      208.17      3.77 o
  -1   0   3      223.38      212.30      3.34 o
   0   0   3      227.78      179.45      3.85 o
   1   0   3      338.52      331.29      7.19 o
   2   0   3     1720.27     1698.34     27.68 o
   3   0   3      898.88      945.07     10.92 o
   4   0   3       41.73       47.12      2.72 o
   5   0   3       72.67       67.96      2.63 o
   6   0   3       82.03       84.81      6.36 o
   7   0   3      154.92      158.67      7.78 o
   8   0   3       15.80       14.77      2.86 o
   9   0   3        9.75        7.22      3.11 o
  -8   1   3        0.12        2.58      2.71 o
  -7   1   3        0.03       -0.07      2.35 o
  -6   1   3       14.81       13.28      2.42 o
  -5   1   3       10.97       10.79      2.12 o
  -4   1   3      104.88       97.02      2.32 o
  -3   1   3       23.90       21.49      2.30 o
  -2   1   3       90.97       88.28      2.46 o
  -1   1   3      380.56      359.99      3.88 o
   0   1   3      819.27      723.81     11.27 o
   1   1   3      394.10      399.66      6.57 o
   2   1   3     1702.28     1585.88     23.47 o
   3   1   3       22.24       30.19      2.52 o
   4   1   3        7.10        8.37      2.22 o
   5   1   3       58.99       58.79      2.15 o
   6   1   3      223.16      220.64      3.10 o
   7   1   3      404.68      385.53      5.52 o
   8   1   3       37.53       39.76      2.77 o
   9   1   3        0.04        1.25      2.91 o
  -7   2   3        1.18        3.58      2.14 o
  -6   2   3        0.93        1.57      2.27 o
  -5   2   3      143.80      141.73      4.21 o
  -4   2   3        4.29        4.38      1.86 o
  -3   2   3      111.51      111.82      2.34 o
  -2   2   3       41.66       43.69      2.19 o
  -1   2   3      138.36      149.16      2.98 o
   0   2   3        6.02        4.84      2.56 o
   1   2   3     1372.04     1310.53     25.25 o
   2   2   3       13.57       11.43      2.83 o
   3   2   3      161.07      158.62      3.22 o
   4   2   3       94.28       98.93      2.74 o
   5   2   3      314.72      310.51      5.27 o
   6   2   3      120.21      122.79      2.65 o
   7   2   3      534.68      532.29      4.99 o
   8   2   3        9.64        7.59      2.61 o
   9   2   3        0.38        0.21      2.75 o
  -7   3   3        0.63        1.75      2.59 o
  -6   3   3        0.25        0.39      2.09 o
  -5   3   3       97.56      101.62      4.10 o
  -4   3   3       24.36       23.32      1.99 o
  -3   3   3        1.50        2.79      1.59 o
  -2   3   3       77.77       78.06      2.32 o
  -1   3   3        0.18        0.87      1.70 o
   0   3   3      124.36      128.11      2.60 o
   1   3   3      245.85      251.75      4.05 o
   2   3   3       82.78       81.71      2.88 o
   3   3   3       53.63       55.23      2.72 o
   4   3   3       51.67       55.07      2.47 o
   5   3   3      123.73      118.39      2.92 o
   6   3   3        0.01        1.98      2.14 o
   7   3   3       65.94       68.03      2.55 o
   8   3   3       11.28       11.67      2.32 o
   9   3   3        4.18        5.09      2.62 o
  -6   4   3        1.81        2.88      2.40 o
  -5   4   3        7.93        7.67      2.21 o
  -4   4   3       28.66       26.93      2.20 o
  -3   4   3       12.93       13.88      2.04 o
  -2   4   3       47.84       47.95      2.66 o
  -1   4   3      132.53      125.95      2.36 o
   0   4   3      492.07      510.96      6.11 o
   1   4   3        0.53        1.94      1.93 o
   2   4   3       48.49       53.08      2.46 o
   3   4   3       11.14        7.94      2.19 o
   4   4   3        3.94        1.81      2.21 o
   5   4   3        6.39        7.08      2.22 o
   6   4   3      199.72      192.86      2.93 o
   7   4   3       14.18       15.31      2.01 o
   8   4   3        6.71        6.53      2.45 o
   9   4   3        9.25       13.84      2.89 o
  -6   5   3       11.68       10.61      2.44 o
  -5   5   3        6.68        8.31      2.13 o
  -4   5   3        0.75        1.17      1.84 o
  -3   5   3       45.69       42.60      2.54 o
  -2   5   3      158.84      149.62      2.70 o
  -1   5   3      110.43      116.32      2.48 o
   0   5   3      265.12      276.74      5.32 o
   1   5   3      397.85      389.34      8.80 o
   2   5   3      687.76      725.03     10.47 o
   3   5   3       60.03       56.52      2.49 o
   4   5   3       19.94       20.84      2.33 o
   5   5   3      121.83      123.15      4.73 o
   6   5   3       12.31       14.64      2.27 o
   7   5   3        0.14       -1.40      2.26 o
   8   5   3        5.44        6.66      2.36 o
   9   5   3       16.38       19.27      2.50 o
  -5   6   3        1.17        0.25      2.09 o
  -4   6   3        2.74        2.37      2.03 o
  -3   6   3       39.48       37.29      2.07 o
  -2   6   3      418.29      403.72      6.87 o
  -1   6   3       50.02       50.07      2.05 o
   0   6   3      118.42      125.78      3.24 o
   1   6   3        1.44        3.18      2.10 o
   2   6   3        0.01       -1.40      1.87 o
   3   6   3      204.38      205.68      4.10 o
   4   6   3       27.91       28.02      2.38 o
   5   6   3       36.50       34.10      2.17 o
   6   6   3      130.04      124.80      2.67 o
   7   6   3       73.57       60.82      2.48 o
   8   6   3        4.52        2.70      2.15 o
   9   6   3        1.43        2.75      2.53 o
  -5   7   3        0.44        0.24      2.77 o
  -4   7   3        0.28        2.78      2.46 o
  -3   7   3        1.44        2.90      1.75 o
  -2   7   3      383.03      353.29      3.34 o
  -1   7   3       99.64       93.50      4.52 o
   0   7   3       18.84       18.43      2.25 o
   1   7   3        4.62        3.40      2.08 o
   2   7   3       45.55       44.97      2.20 o
   3   7   3       87.03       83.44      2.35 o
   4   7   3        0.13        2.73      2.20 o
   5   7   3      198.78      200.22      3.01 o
   6   7   3      126.44      124.55      2.67 o
   7   7   3       53.09       57.50      2.34 o
   8   7   3        1.93        6.09      2.38 o
   9   7   3        0.06        4.13      2.32 o
  -4   8   3        0.31       -1.24      2.59 o
  -3   8   3        1.86        4.53      2.37 o
  -2   8   3       59.32       60.71      2.52 o
  -1   8   3        4.38        5.97      2.25 o
   0   8   3       14.01       15.00      2.25 o
   1   8   3       33.10       31.20      2.52 o
   2   8   3       30.71       34.52      2.15 o
   3   8   3      179.15      186.32      2.83 o
   4   8   3        5.33        6.79      2.25 o
   5   8   3        3.16        6.89      2.06 o
   6   8   3       17.96       18.37      2.09 o
   7   8   3        4.73        6.47      2.12 o
   8   8   3        1.79        4.53      2.09 o
   9   8   3        9.86       15.33      2.72 o
  -3   9   3        4.76        3.57      2.63 o
  -2   9   3        4.29        1.49      2.48 o
  -1   9   3       13.13       13.06      2.73 o
   0   9   3        8.12       10.37      1.85 o
   1   9   3       52.27       46.73      2.37 o
   2   9   3       49.93       49.76      2.20 o
   3   9   3      109.06      107.17      2.62 o
   4   9   3       50.33       55.01      2.22 o
   5   9   3        6.58        4.57      2.00 o
   6   9   3        9.48        9.57      1.88 o
   7   9   3        5.54        8.21      2.19 o
   8   9   3        0.26        3.32      2.26 o
  -2  10   3        0.00        1.01      2.98 o
  -1  10   3       13.28       13.36      2.27 o
   0  10   3        0.03       -0.97      2.31 o
   1  10   3       45.27       39.78      2.46 o
   2  10   3       17.30       14.59      2.12 o
   3  10   3        4.69        7.49      2.03 o
   4  10   3        4.22        4.43      1.93 o
   5  10   3        9.13       10.31      2.45 o
   6  10   3        2.97        6.97      2.12 o
   7  10   3       11.93       11.35      2.54 o
   8  10   3        2.10        4.09      2.40 o
   0  11   3        9.74       12.50      2.58 o
   1  11   3        4.91        5.09      2.00 o
   2  11   3       11.38       13.55      2.15 o
   3  11   3        6.86        7.42      1.94 o
   4  11   3        1.35        4.21      2.19 o
   5  11   3        8.30        7.79      2.24 o
   6  11   3       16.61       19.25      3.75 o
   7  11   3        0.29        4.22      2.60 o
   2  12   3        2.32        3.23      2.31 o
   3  12   3        0.91        3.36      2.31 o
   4  12   3        1.76        3.21      2.15 o
   5  12   3       19.15       19.51      2.77 o
  -5 -11   4        0.92        3.45      2.30 o
  -4 -11   4       24.41       24.64      3.11 o
  -3 -11   4        1.67        2.67      1.97 o
  -2 -11   4       19.66       16.96      2.24 o
  -1 -11   4        4.15        8.81      2.58 o
   0 -11   4        2.29        2.43      2.54 o
  -6 -10   4        2.11        4.89      2.63 o
  -5 -10   4        0.38        0.70      1.78 o
  -4 -10   4        1.73        1.40      2.13 o
  -3 -10   4        0.21        0.59      2.40 o
  -2 -10   4        6.23        7.44      2.20 o
  -1 -10   4        2.29        3.75      2.12 o
   0 -10   4       11.66       14.35      1.94 o
   1 -10   4        1.89        3.20      2.21 o
   2 -10   4        1.06       -0.65      2.33 o
  -7  -9   4       19.20       21.53      2.41 o
  -6  -9   4       16.12       20.40      2.14 o
  -5  -9   4        1.69        4.69      2.12 o
  -4  -9   4        5.85        7.58      2.21 o
  -3  -9   4      104.78      105.97      2.66 o
  -2  -9   4        1.52        3.13      2.01 o
  -1  -9   4        2.93        2.36      2.08 o
   0  -9   4        0.46        0.38      2.01 o
   1  -9   4        1.34        3.72      2.06 o
   2  -9   4        0.67        0.93      2.44 o
   3  -9   4       35.47       42.68      2.61 o
  -7  -8   4        2.82        6.69      1.92 o
  -6  -8   4       14.02       13.93      2.15 o
  -5  -8   4        0.42        2.78      2.21 o
  -4  -8   4        6.83        7.74      1.90 o
  -3  -8   4      120.80      121.16      2.73 o
  -2  -8   4        0.11       -1.33      1.91 o
  -1  -8   4        3.14        5.98      1.89 o
   0  -8   4       16.21       13.61      2.27 o
   1  -8   4       17.02       13.92      2.04 o
   2  -8   4        0.04        0.00      2.28 o
   3  -8   4        2.62        3.77      2.36 o
   4  -8   4       45.39       43.88      3.21 o
  -8  -7   4        3.99        9.08      2.65 o
  -7  -7   4        8.36        8.06      2.21 o
  -6  -7   4       12.56       13.75      2.48 o
  -5  -7   4      196.23      191.55      4.49 o
  -4  -7   4       98.61       96.35      5.57 o
  -3  -7   4        1.56        3.56      2.03 o
  -2  -7   4       50.98       49.54      2.24 o
  -1  -7   4       55.99       54.97      2.33 o
   0  -7   4        6.73        7.83      1.98 o
   1  -7   4        4.62        8.23      2.21 o
   2  -7   4        6.50        9.25      2.20 o
   3  -7   4       21.67       19.06      2.00 o
   4  -7   4        5.52        6.11      2.43 o
   5  -7   4        2.34        1.66      2.92 o
  -8  -6   4        0.06        2.34      3.06 o
  -7  -6   4        0.00       -0.17      2.13 o
  -6  -6   4        3.81        3.89      1.88 o
  -5  -6   4      154.33      146.56      2.37 o
  -4  -6   4      623.27      610.61      8.96 o
  -3  -6   4       35.12       31.37      2.56 o
  -2  -6   4      173.61      169.91      5.14 o
  -1  -6   4       22.40       27.20      2.55 o
   0  -6   4       74.46       72.18      2.41 o
   1  -6   4        0.17        0.39      1.94 o
   2  -6   4       22.97       20.93      2.62 o
   3  -6   4        8.89        8.87      2.37 o
   4  -6   4        8.05        9.72      2.95 o
   5  -6   4        0.07        1.56      2.61 o
   6  -6   4        2.70        4.37      2.85 o
  -8  -5   4        0.29        3.04      2.57 o
  -7  -5   4        2.65        5.25      2.75 o
  -6  -5   4       21.63       21.39      2.06 o
  -5  -5   4       12.32       12.71      2.04 o
  -4  -5   4      594.03      562.86      3.90 o
  -3  -5   4      188.96      191.17      4.11 o
  -2  -5   4      215.03      211.29      4.38 o
  -1  -5   4      133.99      144.91      3.10 o
   0  -5   4      258.95      283.37      8.49 o
   1  -5   4      200.68      202.87      3.02 o
   2  -5   4        7.13        8.85      2.30 o
   3  -5   4       11.41       11.25      2.07 o
   4  -5   4        2.41        3.31      2.45 o
   5  -5   4        1.12        3.00      2.72 o
   6  -5   4        5.05        1.41      2.65 o
  -8  -4   4        0.39        1.94      2.53 o
  -7  -4   4        0.67        3.26      2.73 o
  -6  -4   4       12.20       11.42      2.69 o
  -5  -4   4        8.57        9.66      1.75 o
  -4  -4   4       64.18       66.56      2.58 o
  -3  -4   4       49.35       48.39      2.13 o
  -2  -4   4       16.58       14.52      2.19 o
  -1  -4   4      253.52      263.21      4.05 o
   0  -4   4      710.95      741.17     10.82 o
   1  -4   4       20.14       15.66      2.26 o
   2  -4   4        0.44        3.86      2.19 o
   3  -4   4       20.00       24.46      2.80 o
   4  -4   4       33.07       33.41      3.11 o
   5  -4   4        0.08        3.48      2.93 o
   6  -4   4        2.10        2.67      3.11 o
   7  -4   4        1.78        2.33      2.50 o
  -8  -3   4        0.00       -0.03      2.14 o
  -7  -3   4        1.08        1.34      2.34 o
  -6  -3   4        4.85        6.98      2.24 o
  -5  -3   4       95.12       94.44      2.32 o
  -4  -3   4        1.08        2.19      2.58 o
  -3  -3   4        3.04        2.68      1.60 o
  -2  -3   4      173.59      187.40      2.76 o
  -1  -3   4       27.96       26.51      2.49 o
   0  -3   4       29.44       40.74      2.51 o
   1  -3   4     1723.86     1772.65     26.98 o
   2  -3   4     1463.03     1501.41     13.97 o
   3  -3   4       36.46       39.15      2.67 o
   4  -3   4        0.12        1.59      5.51 o
   5  -3   4       32.34       28.67      2.61 o
   6  -3   4        0.16        1.76      2.52 o
   7  -3   4        0.02        1.24      3.25 o
  -8  -2   4        0.10        1.16      2.28 o
  -7  -2   4        4.21        5.96      2.45 o
  -6  -2   4        2.11        5.04      2.17 o
  -5  -2   4       34.41       33.90      2.05 o
  -4  -2   4        1.23        3.25      1.94 o
  -3  -2   4       59.40       56.24      2.15 o
  -2  -2   4        1.90        1.90      2.58 o
  -1  -2   4      422.64      466.26     13.98 o
   0  -2   4        0.92        1.78      2.65 o
   1  -2   4      474.18      476.72      7.18 o
   2  -2   4       90.13       91.94      2.81 o
   3  -2   4      267.21      292.42      5.06 o
   4  -2   4        9.94       12.12      2.76 o
   5  -2   4        3.88        9.56      2.86 o
   6  -2   4       11.54       11.47      2.45 o
   7  -2   4        9.12       10.06      3.31 o
   8  -2   4        5.44        6.21      2.89 o
  -8  -1   4        1.22        2.23      2.61 o
  -7  -1   4        0.06       -1.90      1.87 o
  -6  -1   4       23.43       25.49      2.34 o
  -5  -1   4       14.41       14.20      2.38 o
  -4  -1   4       52.58       50.35      2.15 o
  -3  -1   4      112.39      107.33      2.51 o
  -2  -1   4       86.06       75.96      2.23 o
  -1  -1   4      917.21      884.25     38.16 o
   0  -1   4       18.66       15.80      2.01 o
   1  -1   4      112.46      121.90      2.97 o
   2  -1   4        0.03        0.54      2.07 o
   3  -1   4      374.35      393.59      4.48 o
   4  -1   4        0.50        2.27      2.25 o
   5  -1   4      121.82      112.58      3.36 o
   6  -1   4       47.83       47.21      3.25 o
   7  -1   4        0.01        1.82      2.63 o
   8  -1   4       20.82       23.45      2.99 o
  -7   0   4        0.25       -0.59      2.36 o
  -6   0   4        0.41        1.04      1.95 o
  -5   0   4       20.46       20.44      2.00 o
  -4   0   4        0.35        0.06      1.67 o
  -3   0   4        0.77        1.07      1.76 o
  -2   0   4      104.63      104.53      4.24 o
  -1   0   4      392.96      384.41      6.18 o
   0   0   4      247.36      260.48      3.93 o
   1   0   4       56.24       57.91      2.92 o
   2   0   4       84.06       90.15      2.74 o
   3   0   4      657.47      702.54      5.56 o
   4   0   4      115.01      128.51      3.22 o
   5   0   4        0.02        1.49      2.32 o
   6   0   4        3.26        6.01      2.93 o
   7   0   4       47.70       44.39      2.81 o
   8   0   4        3.05        6.26      2.96 o
   9   0   4        0.00        3.27      3.13 o
  -7   1   4        0.39        2.45      2.42 o
  -6   1   4        3.01        4.16      2.22 o
  -5   1   4       26.36       29.37      2.42 o
  -4   1   4       80.69       71.84      1.96 o
  -3   1   4        0.28        0.32      1.97 o
  -2   1   4      105.60      109.20      2.53 o
  -1   1   4      374.14      395.33      3.82 o
   0   1   4      124.70      125.84      3.00 o
   1   1   4      336.77      344.54     13.12 o
   2   1   4      371.69      405.36      5.38 o
   3   1   4       18.29       24.21      2.27 o
   4   1   4       39.81       41.34      2.49 o
   5   1   4      109.40      111.76      2.75 o
   6   1   4        2.84        6.16      2.37 o
   7   1   4       13.90       16.51      2.71 o
   8   1   4        1.74        0.58      3.83 o
   9   1   4        0.50        0.36      3.92 o
  -7   2   4        0.10        0.39      2.47 o
  -6   2   4        9.01        7.90      2.31 o
  -5   2   4       53.74       51.32      2.16 o
  -4   2   4       13.15       12.55      2.08 o
  -3   2   4        3.17        4.68      1.74 o
  -2   2   4       11.34       15.26      1.76 o
  -1   2   4       50.24       56.08      2.24 o
   0   2   4       28.42       32.50      2.15 o
   1   2   4      241.14      239.47      8.30 o
   2   2   4     2125.77     2184.01     59.62 o
   3   2   4      104.61      109.90      2.85 o
   4   2   4      245.13      243.99      4.76 o
   5   2   4        1.06        0.61      2.29 o
   6   2   4      468.59      472.19      4.12 o
   7   2   4        4.03        2.59      2.46 o
   8   2   4        0.10        2.58      2.37 o
   9   2   4        0.05        3.17      3.09 o
  -6   3   4        5.85        5.86      2.13 o
  -5   3   4        0.03        0.29      2.16 o
  -4   3   4       22.23       23.28      2.13 o
  -3   3   4        1.02       -0.69      1.84 o
  -2   3   4        7.77        9.22      2.02 o
  -1   3   4       42.72       55.17      2.28 o
   0   3   4      708.41      726.22     12.49 o
   1   3   4      266.34      261.96      3.95 o
   2   3   4        5.94        3.07      2.35 o
   3   3   4      587.38      635.77     11.10 o
   4   3   4      361.89      377.09      4.05 o
   5   3   4      230.24      227.42      3.35 o
   6   3   4      422.91      396.09     10.07 o
   7   3   4      279.54      267.95      3.40 o
   8   3   4        0.61        4.23      2.52 o
   9   3   4        0.05        2.54      2.55 o
  -6   4   4        9.63        8.32      2.05 o
  -5   4   4        4.63        4.31      2.25 o
  -4   4   4        2.19        3.42      1.92 o
  -3   4   4        3.66        4.47      1.84 o
  -2   4   4       74.14       80.05      2.18 o
  -1   4   4      107.15      111.42      3.09 o
   0   4   4      484.73      452.04     12.31 o
   1   4   4       64.72       69.51      2.66 o
   2   4   4      471.95      474.96      8.31 o
   3   4   4      250.45      261.07      3.44 o
   4   4   4       36.02       29.47      2.17 o
   5   4   4        3.29        2.68      2.19 o
   6   4   4     1174.74     1154.83     14.04 o
   7   4   4       96.90       96.38      2.62 o
   8   4   4        0.00        2.83      2.56 o
   9   4   4        6.22       11.38      2.52 o
  -6   5   4       10.70       11.71      2.70 o
  -5   5   4       34.28       34.48      2.83 o
  -4   5   4       12.81       14.59      2.23 o
  -3   5   4        3.14        2.22      2.10 o
  -2   5   4       17.40       15.80      1.80 o
  -1   5   4      107.50      111.43      2.42 o
   0   5   4        6.67        7.84      1.71 o
   1   5   4       30.50       35.44      2.03 o
   2   5   4        3.63        4.36      1.94 o
   3   5   4      120.00      114.86      2.82 o
   4   5   4       19.78       17.76      2.05 o
   5   5   4       38.88       41.02      2.35 o
   6   5   4        7.86        7.48      2.22 o
   7   5   4      296.03      285.11      3.26 o
   8   5   4       27.63       28.40      2.42 o
   9   5   4        1.75        0.11      2.66 o
  -5   6   4        2.54        4.65      2.55 o
  -4   6   4        0.34        0.29      2.07 o
  -3   6   4        2.28        1.82      2.00 o
  -2   6   4       31.36       27.63      2.23 o
  -1   6   4       53.12       59.76      2.31 o
   0   6   4       31.92       30.26      2.62 o
   1   6   4       18.47       18.36      2.19 o
   2   6   4       70.61       70.59      2.25 o
   3   6   4       21.40       23.27      2.31 o
   4   6   4       84.93       79.40      3.26 o
   5   6   4      285.46      281.96      3.91 o
   6   6   4       18.19       20.24      2.36 o
   7   6   4        0.61        1.23      2.24 o
   8   6   4       21.72       25.83      2.45 o
   9   6   4        3.76        4.15      2.36 o
  -4   7   4        5.96        5.78      2.49 o
  -3   7   4       17.12       14.15      1.94 o
  -2   7   4        0.01        1.96      1.97 o
  -1   7   4      319.84      303.71      6.68 o
   0   7   4       92.46       94.64      2.50 o
   1   7   4       45.51       44.01      2.11 o
   2   7   4        8.90        8.26      2.25 o
   3   7   4        5.09        2.68      1.96 o
   4   7   4       17.98       19.17      2.09 o
   5   7   4       74.70       66.48      3.79 o
   6   7   4        1.11        4.95      2.23 o
   7   7   4        1.01       -0.33      2.27 o
   8   7   4        0.17        2.10      2.32 o
   9   7   4        9.05       11.41      2.38 o
  -3   8   4       99.14       86.95      2.88 o
  -2   8   4        5.54        5.87      2.32 o
  -1   8   4        1.16        0.50      2.40 o
   0   8   4       63.50       61.53      2.18 o
   1   8   4       24.07       26.22      1.87 o
   2   8   4        0.06        0.24      1.77 o
   3   8   4       65.03       63.93      2.09 o
   4   8   4        5.71        6.24      2.21 o
   5   8   4       10.79        9.69      2.20 o
   6   8   4       18.40       19.38      2.37 o
   7   8   4        2.55        4.31      2.38 o
   8   8   4       22.13       22.47      2.51 o
  -3   9   4       24.09       23.03      2.43 o
  -2   9   4       66.16       56.71      2.56 o
  -1   9   4       11.87       11.38      2.55 o
   0   9   4       17.55       20.51      2.33 o
   1   9   4        1.47       -0.13      1.97 o
   2   9   4       64.36       61.54      2.69 o
   3   9   4        6.21        5.61      2.07 o
   4   9   4       37.04       37.40      2.16 o
   5   9   4        5.25        5.38      1.95 o
   6   9   4       14.36       17.19      2.19 o
   7   9   4        5.06        5.39      2.47 o
   8   9   4       15.09       15.41      2.59 o
  -1  10   4        1.47        4.64      2.24 o
   0  10   4       10.18        9.76      2.00 o
   1  10   4       32.99       28.73      2.22 o
   2  10   4       32.62       36.10      2.21 o
   3  10   4        0.25       -0.62      2.36 o
   4  10   4        0.08        1.03      2.32 o
   5  10   4        3.17        5.15      2.40 o
   6  10   4        5.20        7.47      2.12 o
   7  10   4        0.14        1.33      2.51 o
   0  11   4        9.23        9.66      2.08 o
   1  11   4        8.13       12.12      2.05 o
   2  11   4        9.92       15.14      2.40 o
   3  11   4        1.34        2.09      2.20 o
   4  11   4        0.04        0.92      2.48 o
   5  11   4        5.85        6.32      2.11 o
   6  11   4        0.53        1.05      2.54 o
   2  12   4        1.19       -0.58      2.58 o
   3  12   4        7.45        9.26      2.32 o
   4  12   4        1.63        2.87      2.39 o
   5  12   4        3.00        3.48      2.13 o
  -4 -11   5        3.12        2.89      3.74 o
  -3 -11   5       12.05       12.48      2.84 o
  -2 -11   5        3.72        7.49      2.17 o
  -1 -11   5        8.67        9.03      2.34 o
   0 -11   5       19.80       20.58      2.40 o
  -5 -10   5        5.43        6.39      2.17 o
  -4 -10   5        5.44        4.34      2.01 o
  -3 -10   5       20.99       17.57      2.42 o
  -2 -10   5        0.08       -1.51      2.01 o
  -1 -10   5        7.89        8.93      2.77 o
   0 -10   5       11.40       13.87      2.27 o
   1 -10   5        8.73        8.77      2.33 o
   2 -10   5        6.29        8.07      2.43 o
  -6  -9   5        0.57        5.72      2.23 o
  -5  -9   5       26.90       31.01      2.54 o
  -4  -9   5        9.44       11.60      3.30 o
  -3  -9   5       27.48       29.78      2.43 o
  -2  -9   5        1.99        1.20      2.38 o
  -1  -9   5       40.32       39.40      2.47 o
   0  -9   5        0.85        3.04      2.13 o
   1  -9   5        0.02       -0.47      2.00 o
   2  -9   5        1.11        2.41      2.24 o
   3  -9   5       15.09       12.76      2.71 o
  -7  -8   5        5.55        8.57      2.10 o
  -6  -8   5       18.52       20.70      2.36 o
  -5  -8   5        2.28        3.78      1.89 o
  -4  -8   5        2.20        3.20      2.12 o
  -3  -8   5        2.39        5.73      2.05 o
  -2  -8   5       26.06       26.25      2.40 o
  -1  -8   5        3.25        5.46      1.76 o
   0  -8   5       14.05       18.11      2.26 o
   1  -8   5        6.91        7.74      2.37 o
   2  -8   5        5.92        4.82      2.37 o
   3  -8   5        0.30        1.70      2.50 o
   4  -8   5       66.12       65.99      3.73 o
  -7  -7   5       18.15       24.84      2.35 o
  -6  -7   5        1.79       -0.70      2.33 o
  -5  -7   5        3.11        1.36      2.14 o
  -4  -7   5       97.56       87.82      3.87 o
  -3  -7   5        3.55        5.00      1.77 o
  -2  -7   5        1.99        4.33      2.16 o
  -1  -7   5        9.04       10.82      2.17 o
   0  -7   5        8.69       10.11      2.14 o
   1  -7   5        9.37       10.77      2.16 o
   2  -7   5       46.57       45.62      2.54 o
   3  -7   5       27.96       32.47      3.26 o
   4  -7   5        8.39       12.11      2.94 o
   5  -7   5       14.06       13.72      3.00 o
  -7  -6   5       15.07       15.30      2.51 o
  -6  -6   5        4.74        3.42      2.12 o
  -5  -6   5       12.46       10.81      2.06 o
  -4  -6   5       17.33       19.16      1.82 o
  -3  -6   5       45.64       45.76      2.02 o
  -2  -6   5       97.22       99.48      3.02 o
  -1  -6   5       56.88       53.17      2.46 o
   0  -6   5        1.71        0.64      2.09 o
   1  -6   5       22.37       26.22      2.04 o
   2  -6   5       31.44       34.12      2.41 o
   3  -6   5      128.21      131.64      2.80 o
   4  -6   5        6.65        8.84      2.53 o
   5  -6   5        0.05        2.44      3.33 o
   6  -6   5        0.01       -0.86      3.65 o
  -7  -5   5        4.68        9.19      2.22 o
  -6  -5   5        7.60        9.44      2.15 o
  -5  -5   5       90.70       87.35      2.68 o
  -4  -5   5       22.23       27.60      2.33 o
  -3  -5   5      364.22      358.16      5.66 o
  -2  -5   5       35.80       36.59      2.12 o
  -1  -5   5       60.51       55.21      2.01 o
   0  -5   5       10.74       14.96      2.09 o
   1  -5   5       35.66       34.06      2.05 o
   2  -5   5      199.76      194.01      4.40 o
   3  -5   5       47.86       43.79      2.29 o
   4  -5   5       14.77       11.67      3.03 o
   5  -5   5        5.66        2.71      2.59 o
   6  -5   5        5.39        4.47      3.21 o
  -8  -4   5        4.86        9.53      2.34 o
  -7  -4   5        1.69        4.44      2.43 o
  -6  -4   5       29.27       35.13      2.23 o
  -5  -4   5      471.13      462.50      4.14 o
  -4  -4   5      103.21      106.48      2.59 o
  -3  -4   5      203.91      208.96      2.71 o
  -2  -4   5        0.37       -0.13      1.72 o
  -1  -4   5       15.84       21.79      1.98 o
   0  -4   5       82.53       79.93      2.41 o
   1  -4   5      201.12      201.20      2.99 o
   2  -4   5      181.80      185.74      5.73 o
   3  -4   5       73.22       68.55      2.38 o
   4  -4   5       19.31       23.67      2.48 o
   5  -4   5        4.76        5.42      2.42 o
   6  -4   5        1.49        1.97      3.29 o
   7  -4   5       14.22       13.93      3.60 o
  -8  -3   5        0.01        4.74      2.43 o
  -7  -3   5        8.10        7.81      2.11 o
  -6  -3   5        1.10       -1.07      1.80 o
  -5  -3   5      139.95      133.42      4.65 o
  -4  -3   5      459.09      446.33      6.59 o
  -3  -3   5       39.91       37.68      2.72 o
  -2  -3   5        0.95       -0.57      1.70 o
  -1  -3   5      197.77      238.68      5.41 o
   0  -3   5      518.71      537.82      9.06 o
   1  -3   5       36.68       31.85      2.21 o
   2  -3   5        8.87        7.96      2.45 o
   3  -3   5        0.26        2.86      2.26 o
   4  -3   5       96.72      104.92      5.77 o
   5  -3   5        6.76       10.61      3.13 o
   6  -3   5        0.59        1.79      3.09 o
   7  -3   5        0.02        0.94      4.37 o
  -7  -2   5        7.93        8.52      2.10 o
  -6  -2   5        8.10        9.45      2.01 o
  -5  -2   5      131.10      137.28      2.70 o
  -4  -2   5        6.98        5.30      1.81 o
  -3  -2   5        6.78        8.71      2.13 o
  -2  -2   5       87.53       80.29      2.45 o
  -1  -2   5      929.44      981.83     12.20 o
   0  -2   5      683.14      714.21      8.04 o
   1  -2   5      414.95      394.45      4.76 o
   2  -2   5        0.51       -0.18      2.07 o
   3  -2   5        1.91        1.95      2.23 o
   4  -2   5        7.73        9.50      2.72 o
   5  -2   5       85.50       88.32      2.92 o
   6  -2   5       29.36       33.78      3.21 o
   7  -2   5        0.89        2.36      3.38 o
   8  -2   5        0.43       -2.18      3.71 o
  -7  -1   5        1.14       -1.03      2.37 o
  -6  -1   5        8.61        6.60      1.87 o
  -5  -1   5       38.69       39.42      1.98 o
  -4  -1   5       47.79       39.70      2.04 o
  -3  -1   5       38.59       37.36      2.08 o
  -2  -1   5        0.10        2.38      2.08 o
  -1  -1   5        0.79       -0.36      2.19 o
   0  -1   5     1290.97     1343.80     15.48 o
   1  -1   5      444.96      422.11      5.43 o
   2  -1   5        0.61        1.23      1.97 o
   3  -1   5        8.28        9.84      2.23 o
   4  -1   5       67.80       63.30      3.04 o
   5  -1   5       55.86       50.20      2.99 o
   6  -1   5       24.79       22.19      3.07 o
   7  -1   5       16.17       16.99      3.33 o
   8  -1   5        0.60        5.50      2.97 o
  -7   0   5        1.38        1.38      2.20 o
  -6   0   5        1.40        0.22      2.25 o
  -5   0   5        2.30        1.44      1.98 o
  -4   0   5      100.65       97.55      2.25 o
  -3   0   5       32.37       31.37      2.13 o
  -2   0   5      191.63      222.48      3.47 o
  -1   0   5        3.51        3.05      2.21 o
   0   0   5       33.87       29.90      2.39 o
   1   0   5       31.76       29.22      2.21 o
   2   0   5       62.67       75.51      2.55 o
   3   0   5        3.67        4.16      2.03 o
   4   0   5       78.54       75.55      2.85 o
   5   0   5        6.59        8.04      2.53 o
   6   0   5        5.09        5.22      2.44 o
   7   0   5       13.67       15.40      3.17 o
   8   0   5        0.39        1.91      2.97 o
  -7   1   5        0.38        3.56      2.52 o
  -6   1   5        0.14        1.36      2.04 o
  -5   1   5        1.61        1.77      1.93 o
  -4   1   5       19.41       17.91      1.93 o
  -3   1   5        1.08        2.04      1.95 o
  -2   1   5      194.51      190.93      2.74 o
  -1   1   5      110.29      107.50      2.52 o
   0   1   5        8.28       10.35      2.08 o
   1   1   5        0.91        0.87      2.49 o
   2   1   5      544.79      568.19     11.56 o
   3   1   5      263.23      291.85      5.13 o
   4   1   5        9.75       10.26      2.16 o
   5   1   5        0.31        0.68      2.29 o
   6   1   5        4.68        8.48      2.46 o
   7   1   5       10.96        9.14      3.12 o
   8   1   5        5.75        7.01      3.37 o
   9   1   5       10.00        4.43      3.72 o
  -7   2   5        3.50        4.44      2.38 o
  -6   2   5        4.23        9.65      2.46 o
  -5   2   5        1.52        2.57      1.57 o
  -4   2   5       22.42       23.43      2.59 o
  -3   2   5       17.80       13.55      1.86 o
  -2   2   5       20.14       19.25      2.11 o
  -1   2   5        0.01        1.43      1.89 o
   0   2   5       34.94       39.04      2.29 o
   1   2   5        1.98        3.05      2.94 o
   2   2   5      133.43      132.69      3.72 o
   3   2   5      230.30      270.90      5.88 o
   4   2   5      185.23      187.24      3.32 o
   5   2   5        2.81        4.54      2.24 o
   6   2   5       11.31       10.16      2.01 o
   7   2   5        3.87        3.98      2.47 o
   8   2   5        4.13        5.78      3.03 o
   9   2   5        0.50        6.11      3.64 o
  -6   3   5        0.44        1.17      2.43 o
  -5   3   5        2.48        3.27      1.71 o
  -4   3   5        5.93        8.28      2.19 o
  -3   3   5        2.61        5.09      2.00 o
  -2   3   5       59.23       55.18      2.13 o
  -1   3   5        5.45        3.66      1.98 o
   0   3   5        0.98       -0.26      2.13 o
   1   3   5      137.08      136.48      3.03 o
   2   3   5        4.40        6.01      2.36 o
   3   3   5      218.79      221.90      6.63 o
   4   3   5       17.30       19.09      2.48 o
   5   3   5       12.10       14.04      2.27 o
   6   3   5      113.01      117.07      2.87 o
   7   3   5        4.29        6.34      2.30 o
   8   3   5        9.05       10.12      2.52 o
   9   3   5        0.34        0.77      2.77 o
  -6   4   5        1.75        0.99      2.35 o
  -5   4   5        2.46        2.32      2.78 o
  -4   4   5        0.99        4.43      1.98 o
  -3   4   5        0.60        2.03      1.84 o
  -2   4   5        3.62        4.08      1.99 o
  -1   4   5       55.35       53.27      2.16 o
   0   4   5       99.47      107.41      2.55 o
   1   4   5      547.98      541.80      6.93 o
   2   4   5      616.45      620.03     16.30 o
   3   4   5      376.10      386.58      4.76 o
   4   4   5        1.43        3.62      2.32 o
   5   4   5       33.95       32.10      2.41 o
   6   4   5      163.91      163.84      3.00 o
   7   4   5       24.87       18.35      2.29 o
   8   4   5        0.60       -0.01      2.44 o
   9   4   5        1.37        2.85      2.44 o
  -5   5   5        5.31        7.56      2.48 o
  -4   5   5        0.81        3.88      2.01 o
  -3   5   5        8.67        8.20      2.18 o
  -2   5   5        4.92        5.17      2.04 o
  -1   5   5       38.48       36.99      2.36 o
   0   5   5        5.81        7.30      1.85 o
   1   5   5      202.60      199.35      3.63 o
   2   5   5        8.41        9.77      1.98 o
   3   5   5       23.99       23.44      2.46 o
   4   5   5       46.95       49.05      2.60 o
   5   5   5      370.80      353.44      6.21 o
   6   5   5      282.26      272.01      3.83 o
   7   5   5        2.89        2.82      2.37 o
   8   5   5        0.02        0.75      2.41 o
   9   5   5        0.39        1.49      2.68 o
  -5   6   5        3.82        4.25      2.69 o
  -4   6   5        0.07       -0.42      2.33 o
  -3   6   5        0.13        4.39      2.22 o
  -2   6   5        1.83        2.29      1.89 o
  -1   6   5       40.90       41.85      2.32 o
   0   6   5        3.61        2.69      1.92 o
   1   6   5      120.62      119.76      2.80 o
   2   6   5      104.52       99.55      2.48 o
   3   6   5       59.98       55.12      2.37 o
   4   6   5       83.97       84.63      2.72 o
   5   6   5      289.74      288.16      3.35 o
   6   6   5     1050.59     1049.77      9.57 o
   7   6   5       14.92       16.68      2.31 o
   8   6   5        5.25        9.18      2.37 o
   9   6   5        0.00        1.88      2.62 o
  -4   7   5        0.01       -1.81      2.29 o
  -3   7   5        0.02        1.86      2.28 o
  -2   7   5       20.43       23.37      2.30 o
  -1   7   5       14.86       14.87      1.95 o
   0   7   5        1.25        2.85      2.14 o
   1   7   5       11.06       13.93      2.37 o
   2   7   5        0.08        3.82      2.35 o
   3   7   5        3.34        4.36      2.30 o
   4   7   5      101.30       95.41      2.81 o
   5   7   5      143.05      140.38      2.90 o
   6   7   5      150.89      144.20      2.82 o
   7   7   5       11.68       13.32      2.37 o
   8   7   5        1.18        1.76      2.43 o
   9   7   5        0.07       -1.27      2.61 o
  -3   8   5        5.50        5.10      2.28 o
  -2   8   5       39.25       29.89      2.27 o
  -1   8   5        2.31        2.61      1.76 o
   0   8   5       27.14       23.97      1.83 o
   1   8   5        1.29        5.07      2.11 o
   2   8   5       16.31       17.92      2.03 o
   3   8   5        0.59       -0.08      2.31 o
   4   8   5        7.73        7.54      2.14 o
   5   8   5        6.67        9.62      1.82 o
   6   8   5        0.61        1.87      2.33 o
   7   8   5        0.96        4.02      2.42 o
   8   8   5       10.20        9.82      2.27 o
  -2   9   5       30.96       29.86      2.45 o
  -1   9   5       17.73       13.98      2.27 o
   0   9   5        6.81        8.80      2.13 o
   1   9   5        0.83        1.93      2.02 o
   2   9   5        4.69        3.86      2.31 o
   3   9   5       12.80       11.28      2.38 o
   4   9   5       39.19       37.02      2.53 o
   5   9   5        4.42        6.07      2.31 o
   6   9   5        0.02        1.05      2.40 o
   7   9   5        0.30        1.85      1.99 o
   8   9   5       18.44       27.28      2.45 o
  -1  10   5        6.06        5.43      2.40 o
   0  10   5        0.06        3.10      2.38 o
   1  10   5        0.58        3.44      2.46 o
   2  10   5        0.79        0.31      2.17 o
   3  10   5        6.59        5.39      2.42 o
   4  10   5        1.35        3.12      2.42 o
   5  10   5        0.17        0.53      2.42 o
   6  10   5        2.08        1.97      2.82 o
   7  10   5       17.83       22.93      2.42 o
   1  11   5        5.80        6.82      2.62 o
   2  11   5        0.06        3.27      2.51 o
   3  11   5        0.04        2.26      2.34 o
   4  11   5        0.01       -1.92      2.22 o
   5  11   5        0.12        0.75      2.41 o
   6  11   5       15.52       15.14      2.36 o
  -2 -11   6        1.53        3.50      2.74 o
  -4 -10   6        2.59        5.82      2.31 o
  -3 -10   6        0.05        3.55      2.29 o
  -2 -10   6        0.19        2.02      2.15 o
  -1 -10   6       12.83        9.35      2.32 o
   0 -10   6       24.05       22.56      2.63 o
   1 -10   6        6.86        6.52      2.60 o
  -5  -9   6        0.08        0.66      2.11 o
  -4  -9   6        6.00       10.24      2.44 o
  -3  -9   6        0.10        1.89      2.12 o
  -2  -9   6        2.56        7.46      2.14 o
  -1  -9   6       31.29       35.03      2.57 o
   0  -9   6        0.63        2.19      2.31 o
   1  -9   6       24.31       24.25      2.49 o
   2  -9   6        2.62        3.14      2.16 o
   3  -9   6        4.70        6.27      2.84 o
  -6  -8   6        5.30        7.63      2.12 o
  -5  -8   6        9.21       10.94      2.42 o
  -4  -8   6        8.21        8.27      2.10 o
  -3  -8   6        0.01        2.96      1.85 o
  -2  -8   6       30.73       30.63      2.55 o
  -1  -8   6       57.04       54.20      2.33 o
   0  -8   6        0.02        3.66      2.29 o
   1  -8   6        4.44        5.65      2.07 o
   2  -8   6        0.04        2.84      2.10 o
   3  -8   6      100.40       94.61      2.68 o
   4  -8   6        0.50        0.97      2.40 o
  -7  -7   6       13.14       16.05      2.69 o
  -6  -7   6        8.39        8.26      2.04 o
  -5  -7   6        7.38        8.35      1.83 o
  -4  -7   6        1.34        4.05      1.90 o
  -3  -7   6       55.97       53.26      2.55 o
  -2  -7   6       28.78       26.95      2.29 o
  -1  -7   6        0.53        1.48      1.98 o
   0  -7   6       25.35       23.22      2.03 o
   1  -7   6        1.06        1.88      2.11 o
   2  -7   6        1.85        4.95      2.45 o
   3  -7   6      175.52      178.01      6.02 o
   4  -7   6       94.18       88.13      4.46 o
   5  -7   6        3.08        1.78      2.98 o
  -7  -6   6        5.31        8.42      2.14 o
  -6  -6   6        6.95        9.17      2.76 o
  -5  -6   6        0.33       -0.36      1.92 o
  -4  -6   6        0.80        2.21      2.16 o
  -3  -6   6       76.05       75.13      2.07 o
  -2  -6   6       24.78       23.61      2.05 o
  -1  -6   6        5.78       10.95      2.17 o
   0  -6   6        0.15       -0.56      1.90 o
   1  -6   6       38.09       35.30      2.32 o
   2  -6   6       16.20       15.35      2.27 o
   3  -6   6      160.40      160.56      4.69 o
   4  -6   6      130.52      140.09      5.88 o
   5  -6   6        0.06        7.45      3.48 o
  -7  -5   6        1.93        1.92      2.54 o
  -6  -5   6        1.35        2.79      1.90 o
  -5  -5   6        4.61        3.45      2.02 o
  -4  -5   6       85.61       79.97      2.94 o
  -3  -5   6       15.33       18.81      2.07 o
  -2  -5   6       93.83       94.13      4.14 o
  -1  -5   6       30.39       32.75      2.02 o
   0  -5   6       14.70       13.39      2.02 o
   1  -5   6       58.11       55.93      2.08 o
   2  -5   6      218.41      226.01      7.76 o
   3  -5   6       11.58       10.52      3.10 o
   4  -5   6       59.76       62.18      3.41 o
   5  -5   6        8.36        4.83      2.42 o
   6  -5   6        8.91        9.41      3.56 o
  -7  -4   6        0.66        3.22      2.24 o
  -6  -4   6        1.45        0.46      1.85 o
  -5  -4   6        3.55        6.31      1.83 o
  -4  -4   6      125.50      129.63      5.03 o
  -3  -4   6        6.74        6.75      1.95 o
  -2  -4   6        3.77        4.14      2.04 o
  -1  -4   6        4.06        2.95      1.81 o
   0  -4   6      105.53      103.02      2.57 o
   1  -4   6        0.08        1.42      2.00 o
   2  -4   6       16.47       17.65      2.23 o
   3  -4   6      218.91      209.19      3.24 o
   4  -4   6       13.97       15.07      4.74 o
   5  -4   6        8.03       12.78      3.22 o
   6  -4   6        3.76        7.21      2.85 o
   7  -4   6        0.64        3.06      3.09 o
  -7  -3   6        1.63        2.57      2.26 o
  -6  -3   6       18.67       12.02      2.38 o
  -5  -3   6        5.77        4.30      1.67 o
  -4  -3   6      226.17      223.18      2.75 o
  -3  -3   6        3.94        6.94      1.89 o
  -2  -3   6       45.94       47.63      2.03 o
  -1  -3   6        0.36        2.79      1.84 o
   0  -3   6       30.57       30.09      2.49 o
   1  -3   6       33.38       36.98      2.26 o
   2  -3   6      274.94      277.20      3.34 o
   3  -3   6        1.93        3.12      2.16 o
   4  -3   6        8.87        9.65      2.96 o
   5  -3   6        3.14        6.05      4.05 o
   6  -3   6       41.27       43.61      3.43 o
   7  -3   6        7.43       10.66      3.47 o
  -7  -2   6        0.46        5.05      2.20 o
  -6  -2   6       84.21       84.44      3.54 o
  -5  -2   6      241.70      245.42      3.48 o
  -4  -2   6       89.53       88.57      2.59 o
  -3  -2   6       62.98       65.93      2.10 o
  -2  -2   6       10.44       14.43      1.88 o
  -1  -2   6       66.31       65.58      2.24 o
   0  -2   6       58.63       53.86      2.12 o
   1  -2   6        2.24        1.39      1.92 o
   2  -2   6       18.25       17.87      2.17 o
   3  -2   6      193.86      191.26      3.24 o
   4  -2   6        8.14       11.39      2.50 o
   5  -2   6        0.81       -0.84      2.42 o
   6  -2   6        0.64        2.14      3.56 o
   7  -2   6       51.15       47.87      3.28 o
   8  -2   6        1.02       -2.91      3.76 o
  -7  -1   6        0.47        1.63      2.29 o
  -6  -1   6       48.84       50.66      2.92 o
  -5  -1   6       83.99       84.69      2.36 o
  -4  -1   6       18.21       19.11      1.83 o
  -3  -1   6        1.70       -1.27      1.63 o
  -2  -1   6       80.30       83.69      2.75 o
  -1  -1   6      170.33      173.73      3.83 o
   0  -1   6       88.37       86.24      2.59 o
   1  -1   6       20.14       15.68      2.22 o
   2  -1   6        8.78        8.80      1.97 o
   3  -1   6       34.85       29.34      2.29 o
   4  -1   6       12.52       10.79      2.45 o
   5  -1   6       65.19       66.92      3.25 o
   6  -1   6       36.44       35.11      2.73 o
   7  -1   6        5.52        4.35      3.20 o
   8  -1   6       14.33       11.75      3.00 o
  -7   0   6        0.12        2.64      2.66 o
  -6   0   6        3.32        5.62      2.19 o
  -5   0   6       80.05       79.45      2.45 o
  -4   0   6        7.65        5.82      1.91 o
  -3   0   6        2.32        2.56      2.08 o
  -2   0   6      105.24      106.74      2.33 o
  -1   0   6     1255.60     1369.16      6.90 o
   0   0   6      115.39      116.84      2.79 o
   1   0   6        4.60        4.53      2.15 o
   2   0   6        0.24        0.70      2.08 o
   3   0   6        3.62        5.26      1.99 o
   4   0   6       84.90       78.61      2.70 o
   5   0   6        1.18        2.84      2.59 o
   6   0   6        6.57       11.50      3.07 o
   7   0   6       33.14       36.02      3.41 o
   8   0   6        0.04        1.94      3.38 o
  -6   1   6       10.16       14.46      2.25 o
  -5   1   6        0.25        1.41      2.22 o
  -4   1   6       14.41       13.49      2.18 o
  -3   1   6       33.11       31.90      2.57 o
  -2   1   6       50.20       51.39      2.08 o
  -1   1   6      159.97      158.66      3.44 o
   0   1   6        3.30        3.73      2.01 o
   1   1   6       62.92       60.24      2.40 o
   2   1   6       94.40       94.80      3.04 o
   3   1   6      363.43      357.01      5.62 o
   4   1   6       21.85       21.80      2.56 o
   5   1   6        0.79        1.89      2.16 o
   6   1   6       10.33       12.67      2.53 o
   7   1   6        7.61        7.98      3.21 o
   8   1   6        0.01        1.70      3.20 o
  -6   2   6        5.44        6.81      2.54 o
  -5   2   6        0.62        1.28      2.25 o
  -4   2   6        1.42        4.85      1.92 o
  -3   2   6       47.68       48.41      2.15 o
  -2   2   6        0.02        1.42      1.68 o
  -1   2   6        7.49        9.53      1.79 o
   0   2   6        3.71        5.28      1.93 o
   1   2   6       16.12        9.32      2.81 o
   2   2   6      122.73      122.73      3.50 o
   3   2   6       11.96       16.71      2.53 o
   4   2   6       80.27       80.09      2.79 o
   5   2   6       22.47       23.12      2.33 o
   6   2   6       13.91       17.08      2.45 o
   7   2   6        6.72        9.81      2.54 o
   8   2   6       49.94       43.92      3.12 o
   9   2   6       12.39       11.10      3.72 o
  -6   3   6        0.16        0.58      1.98 o
  -5   3   6        5.44        3.81      2.11 o
  -4   3   6       15.44       15.76      2.21 o
  -3   3   6        3.88        5.38      1.75 o
  -2   3   6       39.30       43.15      2.05 o
  -1   3   6       90.62       88.53      2.55 o
   0   3   6       37.27       39.58      2.32 o
   1   3   6       44.25       46.13      3.46 o
   2   3   6      219.59      213.54      3.38 o
   3   3   6       92.44       95.17      4.23 o
   4   3   6       35.67       39.17      2.58 o
   5   3   6        1.36        1.94      2.23 o
   6   3   6       19.83       20.96      2.27 o
   7   3   6      170.19      170.43      3.36 o
   8   3   6        0.37        2.25      2.58 o
   9   3   6        8.35        6.58      2.65 o
  -5   4   6        0.87        1.17      2.46 o
  -4   4   6        2.04        3.26      2.02 o
  -3   4   6        3.97        5.50      1.90 o
  -2   4   6       51.47       53.79      2.35 o
  -1   4   6        0.38        3.11      2.08 o
   0   4   6       30.91       30.44      2.11 o
   1   4   6       37.25       36.94      2.59 o
   2   4   6      583.68      608.95      6.22 o
   3   4   6       34.26       33.36      3.05 o
   4   4   6        1.22        4.01      2.33 o
   5   4   6       19.83       19.52      2.42 o
   6   4   6       21.22       24.15      2.49 o
   7   4   6        0.12        1.74      2.27 o
   8   4   6       13.67       13.03      2.43 o
   9   4   6        0.39        1.82      2.79 o
  -5   5   6        0.42       -2.72      2.90 o
  -4   5   6        3.41        3.07      2.10 o
  -3   5   6       12.86       10.63      1.99 o
  -2   5   6        3.14        1.80      1.90 o
  -1   5   6       35.26       38.12      2.38 o
   0   5   6      196.19      189.14      4.48 o
   1   5   6        4.42        7.02      2.37 o
   2   5   6      299.75      305.61      4.27 o
   3   5   6        2.26        0.93      2.19 o
   4   5   6        9.40        8.32      2.10 o
   5   5   6       23.52       24.06      2.45 o
   6   5   6        5.82        6.47      2.21 o
   7   5   6       26.01       29.27      2.47 o
   8   5   6        4.17        4.52      2.39 o
   9   5   6        0.33        3.18      2.67 o
  -4   6   6        0.60       -0.19      2.45 o
  -3   6   6        0.42        1.17      1.89 o
  -2   6   6        0.09       -2.35      2.14 o
  -1   6   6        0.68        1.37      2.18 o
   0   6   6        4.15        4.58      1.97 o
   1   6   6      250.53      243.81      3.25 o
   2   6   6       42.78       44.35      2.55 o
   3   6   6        1.51        3.09      2.20 o
   4   6   6       35.08       32.93      2.26 o
   5   6   6      280.87      274.25      3.34 o
   6   6   6       68.09       67.29      2.64 o
   7   6   6        0.58        2.19      2.15 o
   8   6   6        3.55        4.20      2.49 o
   9   6   6        7.35        7.57      2.71 o
  -3   7   6        2.69        3.48      2.24 o
  -2   7   6       16.54       17.56      2.35 o
  -1   7   6        5.54        4.61      2.20 o
   0   7   6       90.83       90.06      3.20 o
   1   7   6       10.20        9.18      2.33 o
   2   7   6       38.88       41.39      2.28 o
   3   7   6       46.68       40.50      2.32 o
   4   7   6      213.92      202.48      7.93 o
   5   7   6      341.71      340.88      8.84 o
   6   7   6        5.31        9.15      2.58 o
   7   7   6        0.35        2.30      2.34 o
   8   7   6        0.04        1.16      2.50 o
  -3   8   6        0.03        2.34      2.16 o
  -2   8   6        0.75        0.30      2.27 o
  -1   8   6        6.33       10.37      2.15 o
   0   8   6        1.69        3.65      1.98 o
   1   8   6       14.93       16.11      2.16 o
   2   8   6        0.08        3.33      2.14 o
   3   8   6        8.89       12.63      2.44 o
   4   8   6       46.72       49.82      2.73 o
   5   8   6      486.64      477.97      9.64 o
   6   8   6       13.44       14.72      2.69 o
   7   8   6        0.02        3.16      2.46 o
   8   8   6        3.85        5.32      2.69 o
  -2   9   6        2.68        4.20      2.39 o
  -1   9   6        0.27        2.90      2.87 o
   0   9   6        0.00       -0.01      2.34 o
   1   9   6        1.23        1.15      1.95 o
   2   9   6        0.00        2.18      2.30 o
   3   9   6        6.33        5.79      2.45 o
   4   9   6        6.67        8.25      2.53 o
   5   9   6      100.18      110.93      2.81 o
   6   9   6       30.96       32.01      2.93 o
   7   9   6        6.63        9.01      2.88 o
   8   9   6        9.56       11.39      2.73 o
   0  10   6        0.05        0.34      2.51 o
   1  10   6        2.33        2.11      2.58 o
   2  10   6        0.03        4.09      2.46 o
   3  10   6        0.30       -0.56      2.25 o
   4  10   6       17.65       20.45      2.03 o
   5  10   6       10.79       13.09      2.32 o
   6  10   6        4.02        3.79      2.45 o
   7  10   6       16.52       18.50      2.88 o
   2  11   6        0.80        4.41      2.28 o
   3  11   6        0.01        2.04      2.63 o
   4  11   6        7.90        7.57      2.19 o
   5  11   6        0.24        0.48      2.20 o
   6  11   6        0.22        3.23      2.69 o
  -3 -10   7        0.07        1.35      1.93 o
  -2 -10   7        0.00       -1.22      2.63 o
  -1 -10   7        1.94        1.56      2.27 o
   0 -10   7        1.29        1.19      2.25 o
  -5  -9   7       14.15       17.32      2.04 o
  -4  -9   7        1.51        3.04      2.31 o
  -3  -9   7        1.55        6.96      2.46 o
  -2  -9   7        3.49        3.23      2.15 o
  -1  -9   7       33.45       30.09      2.24 o
   0  -9   7       13.74       12.07      2.06 o
   1  -9   7        0.08        1.34      2.66 o
   2  -9   7        2.45        1.91      2.75 o
  -5  -8   7        2.70        3.55      2.29 o
  -4  -8   7        2.74        3.71      1.89 o
  -3  -8   7        0.71        2.68      1.87 o
  -2  -8   7        2.38        1.40      1.92 o
  -1  -8   7        1.21        3.57      2.31 o
   0  -8   7       69.74       63.51      4.24 o
   1  -8   7       11.22       11.59      2.39 o
   2  -8   7        9.79        9.90      2.39 o
   3  -8   7        2.13        3.73      2.74 o
  -6  -7   7        0.82        3.71      2.08 o
  -5  -7   7        2.61        7.92      2.82 o
  -4  -7   7        1.65        2.83      1.79 o
  -3  -7   7        1.58        3.24      2.00 o
  -2  -7   7       49.82       52.12      2.36 o
  -1  -7   7        3.60        3.34      2.06 o
   0  -7   7       11.07       12.55      1.99 o
   1  -7   7       43.86       41.52      2.17 o
   2  -7   7       31.71       30.71      3.42 o
   3  -7   7       58.46       53.18      2.90 o
   4  -7   7        0.08       -0.04      2.61 o
  -6  -6   7        0.05        0.96      2.10 o
  -5  -6   7        6.30        9.62      2.41 o
  -4  -6   7        6.41        8.14      2.72 o
  -3  -6   7       10.89       12.46      2.38 o
  -2  -6   7       13.50       11.40      2.26 o
  -1  -6   7      120.56      108.46      2.25 o
   0  -6   7       48.40       47.06      2.40 o
   1  -6   7       12.17       13.62      2.54 o
   2  -6   7       25.36       28.41      2.41 o
   3  -6   7      166.23      151.67      2.91 o
   4  -6   7       59.11       53.59      3.44 o
   5  -6   7        0.54       -0.56      3.58 o
  -6  -5   7        7.20        7.11      2.22 o
  -5  -5   7        6.95        6.25      2.34 o
  -4  -5   7      146.73      141.24      2.71 o
  -3  -5   7        0.97        3.09      1.91 o
  -2  -5   7       10.99       12.44      2.24 o
  -1  -5   7       20.36       21.66      2.49 o
   0  -5   7       26.38       25.75      3.35 o
   1  -5   7       18.19       20.32      2.20 o
   2  -5   7      285.21      279.12      3.70 o
   3  -5   7      207.44      220.88      5.84 o
   4  -5   7        0.68        1.42      3.55 o
   5  -5   7        6.00        7.15      2.91 o
   6  -5   7        0.38        6.23      3.71 o
  -7  -4   7        1.54        4.84      2.57 o
  -6  -4   7        2.03        2.95      1.98 o
  -5  -4   7        0.98        3.48      2.32 o
  -4  -4   7        2.77        1.91      2.21 o
  -3  -4   7       22.37       21.04      2.04 o
  -2  -4   7       60.61       60.13      2.30 o
  -1  -4   7       49.29       44.36      2.26 o
   0  -4   7        2.77        3.92      1.94 o
   1  -4   7        1.91        3.14      2.01 o
   2  -4   7      112.81      110.48      3.28 o
   3  -4   7      750.06      753.03     11.81 o
   4  -4   7       17.31       16.79      2.39 o
   5  -4   7       22.44       25.55      3.72 o
   6  -4   7        1.26        0.73      4.24 o
  -7  -3   7        2.00        3.00      2.38 o
  -6  -3   7        0.28        5.11      2.06 o
  -5  -3   7       12.40       12.97      2.48 o
  -4  -3   7      121.76      118.80      2.20 o
  -3  -3   7       61.02       61.04      2.08 o
  -2  -3   7        9.29       10.20      2.13 o
  -1  -3   7      129.23      124.36      3.34 o
   0  -3   7      213.25      210.44      4.13 o
   1  -3   7       39.22       35.51      2.03 o
   2  -3   7       16.98       19.36      2.20 o
   3  -3   7      320.85      306.94      6.07 o
   4  -3   7        0.20        1.28      2.16 o
   5  -3   7        1.68        6.60      3.11 o
   6  -3   7        9.10       13.22      3.36 o
   7  -3   7       16.40       13.87      3.01 o
  -6  -2   7        1.14       -0.46      1.97 o
  -5  -2   7       89.45       86.87      2.59 o
  -4  -2   7        0.88        1.11      1.79 o
  -3  -2   7       37.08       34.12      1.81 o
  -2  -2   7        3.65        9.86      2.08 o
  -1  -2   7        9.28        9.10      1.71 o
   0  -2   7        0.32        3.30      1.83 o
   1  -2   7        0.04        2.49      1.97 o
   2  -2   7       89.17       83.41      2.55 o
   3  -2   7        1.38        1.73      2.03 o
   4  -2   7        4.20        5.90      2.43 o
   5  -2   7        0.66        0.84      2.99 o
   6  -2   7        7.50       10.61      3.20 o
   7  -2   7       19.91       18.76      3.48 o
  -6  -1   7        2.84        2.73      2.04 o
  -5  -1   7       50.54       57.65      2.49 o
  -4  -1   7       89.00       88.30      2.45 o
  -3  -1   7       11.27        7.93      1.97 o
  -2  -1   7        2.56        6.80      1.82 o
  -1  -1   7       13.96       14.90      1.92 o
   0  -1   7       52.20       57.04      2.12 o
   1  -1   7       95.33       97.53      3.01 o
   2  -1   7        0.34        0.31      1.96 o
   3  -1   7       20.90       17.65      2.20 o
   4  -1   7        7.37        6.72      2.26 o
   5  -1   7        0.90        3.33      2.65 o
   6  -1   7      123.85      120.54      4.76 o
   7  -1   7       29.60       36.02      5.44 o
   8  -1   7        0.01       -0.27      3.71 o
  -6   0   7       49.69       51.19      2.77 o
  -5   0   7        0.57        1.31      2.28 o
  -4   0   7       46.28       50.58      2.36 o
  -3   0   7        0.07       -0.73      2.08 o
  -2   0   7        0.46       -0.26      2.08 o
  -1   0   7       17.65       19.72      2.62 o
   0   0   7       33.00       29.99      2.24 o
   1   0   7        0.64        0.45      2.17 o
   2   0   7       39.60       37.71      2.38 o
   3   0   7        2.08        1.33      2.12 o
   4   0   7      104.86      102.71      2.94 o
   5   0   7       79.22       74.07      3.52 o
   6   0   7       42.32       37.60      3.20 o
   7   0   7        1.08       -1.47      3.19 o
   8   0   7        0.21        4.32      2.91 o
  -6   1   7       25.73       22.78      2.61 o
  -5   1   7       25.97       28.69      2.34 o
  -4   1   7        7.67        7.99      2.45 o
  -3   1   7        2.39        3.92      2.12 o
  -2   1   7      122.99      123.60      2.60 o
  -1   1   7       11.93       10.07      1.74 o
   0   1   7        4.29        5.33      2.16 o
   1   1   7        0.93        0.34      2.02 o
   2   1   7       19.97       19.25      2.09 o
   3   1   7        3.03        5.15      2.34 o
   4   1   7        0.02        0.27      2.36 o
   5   1   7        1.51        2.58      2.23 o
   6   1   7        0.64        0.13      2.42 o
   7   1   7        0.19        2.90      4.70 o
   8   1   7        3.38        8.38      3.51 o
  -6   2   7       26.74       32.58      2.83 o
  -5   2   7       12.38       18.36      2.53 o
  -4   2   7       13.69       17.04      2.08 o
  -3   2   7       60.81       54.85      2.33 o
  -2   2   7      126.99      136.65      3.14 o
  -1   2   7       16.44       19.86      1.96 o
   0   2   7        5.53        5.28      2.01 o
   1   2   7        1.55        1.78      2.76 o
   2   2   7       10.34       13.09      2.71 o
   3   2   7        1.43        0.53      2.70 o
   4   2   7       22.22       15.78      2.51 o
   5   2   7        0.45        0.15      2.39 o
   6   2   7        0.49        2.41      2.37 o
   7   2   7       17.09       18.44      2.58 o
   8   2   7        0.41        2.55      2.99 o
  -5   3   7        2.15       -1.10      2.02 o
  -4   3   7        4.49        2.97      3.22 o
  -3   3   7        5.86        7.18      1.59 o
  -2   3   7       25.02       24.81      2.67 o
  -1   3   7       63.30       68.50      2.81 o
   0   3   7       13.66       15.05      2.06 o
   1   3   7      103.92      102.72      4.09 o
   2   3   7       80.82       70.75      5.72 o
   3   3   7       46.14       45.40      2.89 o
   4   3   7       22.63       22.04      2.54 o
   5   3   7       12.95       13.04      2.16 o
   6   3   7        5.54        6.31      2.31 o
   7   3   7        2.70        3.77      2.50 o
   8   3   7       10.12       18.61      2.84 o
   9   3   7       52.73       64.97      3.41 o
  -5   4   7        0.24        0.46      2.52 o
  -4   4   7        1.39        0.90      1.72 o
  -3   4   7        4.06        7.84      2.21 o
  -2   4   7       12.01        6.66      1.88 o
  -1   4   7       98.54       94.03      2.56 o
   0   4   7       84.25       83.15      2.73 o
   1   4   7       89.21       85.47      3.00 o
   2   4   7        0.88        4.02      3.64 o
   3   4   7        5.40        2.84      2.88 o
   4   4   7        0.02        1.41      2.14 o
   5   4   7        5.84        5.86      2.35 o
   6   4   7       24.71       24.13      2.32 o
   7   4   7        0.12       -1.49      2.39 o
   8   4   7       31.14       32.28      2.73 o
   9   4   7       57.84       66.74      3.39 o
  -4   5   7        0.04        1.70      2.19 o
  -3   5   7       17.81       11.72      1.93 o
  -2   5   7        0.56        1.68      2.11 o
  -1   5   7        0.66        0.70      2.18 o
   0   5   7        2.83        6.12      2.24 o
   1   5   7      119.44      119.71      2.51 o
   2   5   7       51.51       51.16      4.11 o
   3   5   7       33.12       38.12      5.10 o
   4   5   7       28.86       30.09      2.99 o
   5   5   7       66.70       72.60      2.86 o
   6   5   7       42.53       38.27      2.56 o
   7   5   7       40.17       39.10      2.66 o
   8   5   7       23.77       26.72      2.75 o
   9   5   7        4.37        5.17      2.70 o
  -4   6   7        0.64        4.21      2.56 o
  -3   6   7        3.78        5.37      2.50 o
  -2   6   7        5.28        5.49      2.28 o
  -1   6   7        0.82        0.69      1.98 o
   0   6   7        7.18        7.29      1.81 o
   1   6   7      155.00      157.77      3.16 o
   2   6   7        0.02       -0.30      2.54 o
   3   6   7       35.75       27.70      2.45 o
   4   6   7        0.01       -0.58      2.72 o
   5   6   7        4.59        4.52      2.01 o
   6   6   7       91.38       87.58      2.65 o
   7   6   7        0.85        1.69      2.42 o
   8   6   7        3.52        3.68      2.48 o
  -3   7   7        0.00        0.34      2.55 o
  -2   7   7        0.16        0.81      2.36 o
  -1   7   7        0.75        1.63      2.28 o
   0   7   7       19.42       17.19      2.66 o
   1   7   7       73.40       74.97      3.02 o
   2   7   7       28.97       26.54      2.04 o
   3   7   7       14.18       15.98      2.55 o
   4   7   7       30.72       30.20      2.68 o
   5   7   7       94.50       86.10      3.23 o
   6   7   7       23.07       22.91      2.62 o
   7   7   7       13.45       18.99      2.57 o
   8   7   7       23.55       21.27      2.73 o
  -2   8   7        0.66        1.09      2.37 o
  -1   8   7        0.37        3.60      2.39 o
   0   8   7        5.38        7.79      2.44 o
   1   8   7        1.34        1.75      2.22 o
   2   8   7       17.31       21.61      2.37 o
   3   8   7        3.90        5.38      2.24 o
   4   8   7       22.59       28.85      2.70 o
   5   8   7       22.21       25.23      2.41 o
   6   8   7        0.84        2.03      3.01 o
   7   8   7        3.20        6.44      2.35 o
   8   8   7        2.00        4.34      2.92 o
  -1   9   7        0.43        1.54      2.67 o
   0   9   7        3.80        4.59      2.24 o
   1   9   7        4.61        6.81      2.41 o
   2   9   7       10.91       10.82      2.34 o
   3   9   7       20.89       21.60      2.64 o
   4   9   7      137.30      122.96      2.88 o
   5   9   7        5.70        8.73      2.61 o
   6   9   7       12.08       12.44      2.13 o
   7   9   7        0.01       -0.34      2.84 o
   1  10   7        0.02        7.51      2.76 o
   2  10   7        0.04        1.49      2.12 o
   3  10   7        8.01        9.95      2.88 o
   4  10   7       79.33       75.92      3.09 o
   5  10   7       77.76       75.94      3.03 o
   6  10   7        3.45        4.28      2.76 o
   3  11   7        4.25        6.03      2.97 o
   4  11   7       47.08       51.72      2.66 o
  -3  -9   8        0.11        2.26      2.39 o
  -2  -9   8        4.34        7.63      2.09 o
  -1  -9   8        0.09       -1.23      1.82 o
   0  -9   8        9.04        5.72      2.62 o
   1  -9   8        0.27       -1.32      3.00 o
  -4  -8   8        3.64        7.42      2.95 o
  -3  -8   8        0.25        5.32      2.14 o
  -2  -8   8        1.58        1.49      2.11 o
  -1  -8   8        4.92        4.35      2.17 o
   0  -8   8        0.63        1.90      2.30 o
   1  -8   8        1.28        5.43      2.88 o
   2  -8   8        0.22        1.37      2.80 o
   3  -8   8        0.06        3.56      2.69 o
  -5  -7   8        3.48        4.39      2.12 o
  -4  -7   8        6.32        9.23      2.20 o
  -3  -7   8        2.98        2.03      2.66 o
  -2  -7   8        3.14       -1.09      2.28 o
  -1  -7   8       81.32       74.10      3.04 o
   0  -7   8        1.54        0.35      2.67 o
   1  -7   8        0.77        2.56      2.43 o
   2  -7   8       27.65       28.28      2.27 o
   3  -7   8        0.89       -2.73      2.84 o
   4  -7   8        2.81        2.56      2.82 o
  -5  -6   8        1.64        2.00      2.03 o
  -4  -6   8        5.81        8.16      2.44 o
  -3  -6   8        9.97        7.43      1.96 o
  -2  -6   8        1.99        4.12      2.19 o
  -1  -6   8       33.05       24.78      2.09 o
   0  -6   8       60.03       53.45      3.98 o
   1  -6   8        0.31       -2.12      1.83 o
   2  -6   8       30.05       31.05      2.41 o
   3  -6   8       10.72       12.61      2.59 o
   4  -6   8        2.59        3.61      2.33 o
   5  -6   8        0.00        1.47      2.93 o
  -6  -5   8        8.37       11.98      2.30 o
  -5  -5   8        0.20        0.02      1.84 o
  -4  -5   8        0.23        3.36      2.17 o
  -3  -5   8       16.57       17.22      2.03 o
  -2  -5   8       20.42       18.19      2.26 o
  -1  -5   8       70.46       63.01      2.40 o
   0  -5   8       71.48       63.02      2.22 o
   1  -5   8        1.53        0.54      1.97 o
   2  -5   8        0.07        3.48      2.29 o
   3  -5   8       64.71       59.26      3.04 o
   4  -5   8        0.26        4.65      2.87 o
   5  -5   8        0.18       -2.35      5.27 o
  -6  -4   8        0.77        1.90      2.07 o
  -5  -4   8       10.59       10.24      2.17 o
  -4  -4   8        1.20        0.02      2.33 o
  -3  -4   8        0.82        2.35      1.97 o
  -2  -4   8      161.64      157.82      3.27 o
  -1  -4   8       63.01       66.04      2.46 o
   0  -4   8        0.35       -1.27      2.07 o
   1  -4   8        0.92        1.83      2.05 o
   2  -4   8      109.12      101.21      2.61 o
   3  -4   8        2.00        3.48      2.47 o
   4  -4   8       30.72       26.41      2.76 o
   5  -4   8        0.05        3.18      3.05 o
   6  -4   8       11.40       14.36      3.04 o
  -6  -3   8        5.26        2.22      2.48 o
  -5  -3   8       10.36       10.22      2.11 o
  -4  -3   8       28.65       29.39      2.18 o
  -3  -3   8       18.83       20.96      2.27 o
  -2  -3   8        0.41        0.24      1.89 o
  -1  -3   8        1.61        3.87      2.11 o
   0  -3   8        5.36        4.32      2.33 o
   1  -3   8       48.68       50.45      2.29 o
   2  -3   8      827.49      837.41     18.60 o
   3  -3   8       24.27       24.17      2.34 o
   4  -3   8       94.67       84.63      2.70 o
   5  -3   8        0.07        0.40      3.18 o
   6  -3   8        1.04        1.85      2.71 o
   7  -3   8        0.01       -2.28      3.69 o
  -6  -2   8        0.00        3.09      2.51 o
  -5  -2   8        9.38       13.18      2.11 o
  -4  -2   8        0.25        4.06      2.02 o
  -3  -2   8       35.80       38.37      1.94 o
  -2  -2   8       15.22       17.86      2.20 o
  -1  -2   8       21.25       20.62      1.81 o
   0  -2   8       36.91       34.34      2.29 o
   1  -2   8       84.21       79.25      2.40 o
   2  -2   8     1156.60     1137.82     28.76 o
   3  -2   8       59.70       60.07      2.50 o
   4  -2   8        7.35       10.56      2.85 o
   5  -2   8        2.26        4.75      3.10 o
   6  -2   8        0.07        1.09      3.15 o
   7  -2   8       18.85       20.37      3.66 o
  -6  -1   8        1.81        3.20      2.31 o
  -5  -1   8       10.93       13.45      2.01 o
  -4  -1   8        9.49        8.96      1.83 o
  -3  -1   8        8.39        8.68      2.16 o
  -2  -1   8        8.01       12.96      1.91 o
  -1  -1   8        0.06       -1.08      1.68 o
   0  -1   8       24.69       29.04      2.12 o
   1  -1   8        8.37        9.21      1.82 o
   2  -1   8      218.66      214.94      3.17 o
   3  -1   8      131.03      128.26      4.31 o
   4  -1   8        9.51       10.33      2.73 o
   5  -1   8        4.44        5.96      2.70 o
   6  -1   8       67.80       62.80      4.03 o
   7  -1   8       53.51       54.93      5.57 o
  -6   0   8       19.72       22.74      2.70 o
  -5   0   8       12.47       10.90      2.18 o
  -4   0   8        0.35        2.71      1.96 o
  -3   0   8        0.23        1.66      1.66 o
  -2   0   8        1.28        2.90      2.02 o
  -1   0   8        0.31        1.42      2.43 o
   0   0   8        0.09        2.63      2.14 o
   1   0   8       17.35       17.83      2.28 o
   2   0   8        5.74        8.12      1.86 o
   3   0   8        0.96        2.77      2.23 o
   4   0   8       10.96       12.53      2.62 o
   5   0   8       50.17       44.24      2.59 o
   6   0   8      113.25      106.24      3.57 o
   7   0   8        0.41        2.67      3.37 o
   8   0   8        0.63        2.42      3.75 o
  -5   1   8       42.69       40.86      2.40 o
  -4   1   8        0.73       -0.20      1.99 o
  -3   1   8        0.00       -0.17      2.16 o
  -2   1   8        0.22        2.08      2.59 o
  -1   1   8        3.85        5.19      2.27 o
   0   1   8       21.36       19.94      2.14 o
   1   1   8       10.16        7.15      2.12 o
   2   1   8       63.64       57.14      2.68 o
   3   1   8       24.74       25.50      2.47 o
   4   1   8       77.57       68.77      3.07 o
   5   1   8       12.98       11.87      2.64 o
   6   1   8        0.47        0.62      2.48 o
   7   1   8       29.88       30.75      3.19 o
   8   1   8        5.02        6.85      3.50 o
  -5   2   8       33.06       37.65      2.50 o
  -4   2   8        3.48        2.38      2.02 o
  -3   2   8       17.55       14.97      2.58 o
  -2   2   8        5.57        6.73      1.90 o
  -1   2   8        3.21        4.14      2.00 o
   0   2   8        0.45       -0.50      1.98 o
   1   2   8        4.16        4.18      4.29 o
   2   2   8        3.69        4.45      2.11 o
   3   2   8       15.81       16.20      2.61 o
   4   2   8        7.68        5.84      2.43 o
   5   2   8       14.35       10.71      2.54 o
   6   2   8       18.58       17.76      2.77 o
   7   2   8        0.33        0.69      2.72 o
   8   2   8       31.49       24.24      5.36 o
  -5   3   8        3.36        3.20      2.66 o
  -4   3   8        3.00        4.79      2.26 o
  -3   3   8        1.67        2.96      1.96 o
  -2   3   8        2.50        1.95      2.11 o
  -1   3   8       22.77       24.39      2.16 o
   0   3   8        3.46        5.61      1.99 o
   1   3   8        9.48        7.75      3.08 o
   2   3   8        5.61        6.42      2.30 o
   3   3   8        0.05        0.11      2.54 o
   4   3   8        3.32        2.65      2.88 o
   5   3   8        4.74        1.33      2.59 o
   6   3   8       15.03       10.93      2.60 o
   7   3   8       35.13       39.73      2.83 o
   8   3   8        6.44        6.38      3.03 o
  -4   4   8        1.23        3.37      2.19 o
  -3   4   8       22.12       16.80      2.16 o
  -2   4   8       20.90       23.15      2.16 o
  -1   4   8        0.00        2.46      1.98 o
   0   4   8       67.36       56.91      3.79 o
   1   4   8      192.48      179.27      7.04 o
   2   4   8       82.08       78.93      3.32 o
   3   4   8       12.22        9.74      2.43 o
   4   4   8        3.33        7.10      2.89 o
   5   4   8        2.81        1.55      2.60 o
   6   4   8       14.34       16.16      2.68 o
   7   4   8        0.62        3.24      2.55 o
   8   4   8       18.98       20.53      2.65 o
  -4   5   8        0.01        2.69      2.58 o
  -3   5   8        0.55        2.90      2.42 o
  -2   5   8       59.37       59.26      2.57 o
  -1   5   8       15.96       16.66      2.06 o
   0   5   8        5.45        7.34      1.80 o
   1   5   8       26.76       25.20      2.70 o
   2   5   8       13.98       16.84      2.98 o
   3   5   8       31.96       30.51      2.62 o
   4   5   8        1.21        3.82      2.54 o
   5   5   8       26.56       23.44      3.33 o
   6   5   8        7.39        8.00      2.62 o
   7   5   8        1.43        3.61      2.78 o
   8   5   8       65.57       77.30      3.11 o
  -3   6   8        0.25        2.67      2.92 o
  -2   6   8        6.61        8.57      2.80 o
  -1   6   8        0.12        1.88      2.02 o
   0   6   8        0.04        3.43      2.55 o
   1   6   8       16.43       14.84      2.71 o
   2   6   8       16.25       18.14      3.01 o
   3   6   8       32.82       35.96      3.10 o
   4   6   8       83.10       77.73      5.68 o
   5   6   8       52.59       48.37      3.45 o
   6   6   8        0.30       -0.56      2.59 o
   7   6   8        2.96        2.27      2.68 o
   8   6   8       79.83       95.42      4.29 o
  -2   7   8        0.06        1.19      2.11 o
  -1   7   8        0.92        1.63      2.06 o
   0   7   8       18.37       19.30      2.42 o
   1   7   8        0.98        3.83      2.04 o
   2   7   8        1.48        2.89      2.71 o
   3   7   8        0.16        1.82      2.47 o
   4   7   8       10.27       10.29      3.13 o
   5   7   8       14.43       15.56      3.32 o
   6   7   8        6.63        7.43      2.81 o
   7   7   8       30.50       35.24      3.00 o
   8   7   8       10.49        9.96      2.82 o
  -1   8   8        2.65        3.11      2.22 o
   0   8   8       10.33        7.42      2.57 o
   1   8   8       23.37       24.26      2.48 o
   2   8   8        3.23        5.07      2.63 o
   3   8   8        3.82        7.36      2.90 o
   4   8   8        2.10        4.93      2.52 o
   5   8   8       17.69       20.73      2.67 o
   6   8   8        1.77        4.63      2.95 o
   7   8   8       24.42       24.13      3.13 o
   0   9   8        5.64        8.41      2.55 o
   1   9   8       32.76       31.74      2.49 o
   2   9   8        0.14        2.65      2.82 o
   3   9   8        0.49        4.14      2.89 o
   4   9   8       25.19       27.27      2.99 o
   5   9   8        3.30        3.74      2.86 o
   6   9   8        7.00        6.43      2.61 o
   7   9   8        3.94        6.83      3.03 o
   2  10   8        0.03        1.89      2.89 o
   3  10   8        5.52        4.58      2.89 o
   4  10   8        0.61        1.90      3.00 o
   5  10   8       11.56        9.42      2.70 o
  -3  -8   9        1.90        0.05      2.10 o
  -2  -8   9        0.40        2.03      2.54 o
  -1  -8   9       15.69       18.44      2.37 o
   0  -8   9        0.00        2.61      2.28 o
   1  -8   9        1.93        3.80      2.56 o
   2  -8   9        5.61        7.32      2.80 o
  -4  -7   9        5.64        7.87      2.36 o
  -3  -7   9        6.35       10.63      2.50 o
  -2  -7   9        3.65        1.91      3.09 o
  -1  -7   9       11.12       12.60      2.25 o
   0  -7   9        5.23        9.09      2.15 o
   1  -7   9        3.67        4.99      2.47 o
   2  -7   9        4.71        5.63      2.24 o
   3  -7   9        4.33        3.57      2.60 o
  -5  -6   9       10.58       15.19      2.69 o
  -4  -6   9        0.01        1.58      2.54 o
  -3  -6   9        5.21        6.28      1.82 o
  -2  -6   9        2.98        2.49      1.90 o
  -1  -6   9        1.38        2.79      2.32 o
   0  -6   9        1.69        3.69      2.05 o
   1  -6   9        3.32        4.77      2.31 o
   2  -6   9        3.21        4.20      2.22 o
   3  -6   9       10.99        8.74      2.53 o
   4  -6   9        4.29        6.97      2.60 o
  -5  -5   9       13.03       17.48      2.18 o
  -4  -5   9        9.56       12.75      2.49 o
  -3  -5   9       28.49       32.97      2.42 o
  -2  -5   9       70.87       61.08      2.89 o
  -1  -5   9       46.08       39.14      2.30 o
   0  -5   9       10.81       14.69      2.53 o
   1  -5   9       11.31       16.09      2.28 o
   2  -5   9       13.74       16.29      2.43 o
   3  -5   9        6.44        6.11      2.34 o
   4  -5   9       17.11       17.43      2.79 o
   5  -5   9        8.62       11.34      3.72 o
  -5  -4   9        4.33        8.54      2.29 o
  -4  -4   9        1.13        4.62      2.36 o
  -3  -4   9        7.53        8.21      2.09 o
  -2  -4   9       23.51       18.39      1.91 o
  -1  -4   9       76.41       66.46      2.11 o
   0  -4   9       13.17       15.87      2.03 o
   1  -4   9       46.39       44.59      2.34 o
   2  -4   9       14.09       13.00      2.26 o
   3  -4   9        8.46        9.30      2.35 o
   4  -4   9        4.29        6.47      2.58 o
   5  -4   9        3.00        2.50      3.47 o
   6  -4   9        0.59        0.77      5.41 o
  -5  -3   9        0.02        1.67      2.52 o
  -4  -3   9        0.97        1.39      2.32 o
  -3  -3   9       64.28       60.69      2.52 o
  -2  -3   9       82.42       80.17      2.32 o
  -1  -3   9       22.23       19.59      1.93 o
   0  -3   9       61.34       58.53      2.40 o
   1  -3   9       19.41       18.75      2.19 o
   2  -3   9       33.69       35.08      2.32 o
   3  -3   9       54.47       54.60      2.86 o
   4  -3   9       12.56       11.86      2.52 o
   5  -3   9       17.85       18.91      3.27 o
   6  -3   9        2.65        6.59      2.52 o
  -5  -2   9        1.08        3.50      2.54 o
  -4  -2   9        0.00        3.49      2.02 o
  -3  -2   9        8.68        8.11      2.35 o
  -2  -2   9        0.15       -0.96      1.72 o
  -1  -2   9        8.19        8.97      2.20 o
   0  -2   9       12.72        9.93      2.50 o
   1  -2   9       96.94       92.16      2.55 o
   2  -2   9        1.57        1.93      2.16 o
   3  -2   9      100.04      104.89      2.65 o
   4  -2   9        0.03       -0.65      2.25 o
   5  -2   9        2.36        4.15      3.39 o
   6  -2   9        1.59        1.35      3.43 o
   7  -2   9        8.53        6.23      3.82 o
  -5  -1   9        9.37       11.99      2.51 o
  -4  -1   9        1.98        4.47      2.04 o
  -3  -1   9        0.22        0.49      2.23 o
  -2  -1   9       11.56       11.98      2.17 o
  -1  -1   9       17.75       17.38      1.72 o
   0  -1   9        9.11       10.99      2.12 o
   1  -1   9      572.07      567.08      4.19 o
   2  -1   9       86.62       91.88      2.66 o
   3  -1   9       57.94       57.49      2.41 o
   4  -1   9        3.48        2.29      2.45 o
   5  -1   9       26.22       27.07      3.23 o
   6  -1   9       18.63       18.28      3.51 o
   7  -1   9        0.63        0.08      3.47 o
  -5   0   9        0.92        3.11      2.50 o
  -4   0   9        0.55        2.56      2.33 o
  -3   0   9        2.35        4.29      2.29 o
  -2   0   9        1.23        1.90      2.22 o
  -1   0   9        0.58       -0.09      2.15 o
   0   0   9       25.04       23.99      2.86 o
   1   0   9      441.49      437.52      7.77 o
   2   0   9      373.29      376.92      7.14 o
   3   0   9        5.75        7.47      2.40 o
   4   0   9       35.94       35.89      3.06 o
   5   0   9       25.43       23.23      3.20 o
   6   0   9       29.84       29.21      3.11 o
   7   0   9        0.46        2.22      3.53 o
  -5   1   9        8.19        9.71      2.32 o
  -4   1   9        2.62        1.77      2.38 o
  -3   1   9        1.51        3.39      2.10 o
  -2   1   9        0.03       -0.32      2.27 o
  -1   1   9        4.23        5.01      1.94 o
   0   1   9        0.00       -0.11      2.22 o
   1   1   9       27.33       26.53      1.99 o
   2   1   9      418.64      428.14      6.19 o
   3   1   9        1.27        0.99      2.50 o
   4   1   9       37.89       38.91      2.70 o
   5   1   9      102.84       83.17      3.78 o
   6   1   9       35.43       27.79      2.75 o
   7   1   9        3.81        6.14      3.15 o
   8   1   9        0.04        1.19      3.80 o
  -4   2   9        3.07        2.83      2.45 o
  -3   2   9        1.36        4.47      2.89 o
  -2   2   9        9.75        9.71      2.22 o
  -1   2   9       16.86       17.87      1.89 o
   0   2   9        8.76       10.36      2.04 o
   1   2   9        0.70        3.82      2.41 o
   2   2   9        1.20        1.78      2.83 o
   3   2   9        0.01       -1.92      2.84 o
   4   2   9        7.65        9.50      2.94 o
   5   2   9       50.90       49.26      3.14 o
   6   2   9       35.72       29.62      2.76 o
   7   2   9        1.52        1.89      3.02 o
   8   2   9        2.97        3.14      3.52 o
  -4   3   9        1.05        1.69      2.24 o
  -3   3   9        2.71        1.81      2.33 o
  -2   3   9        1.96        3.18      2.39 o
  -1   3   9        0.79        2.16      2.06 o
   0   3   9        2.20        4.01      2.14 o
   1   3   9       82.13       73.13      2.58 o
   2   3   9       46.26       42.64      3.14 o
   3   3   9       74.58       78.21      3.35 o
   4   3   9        1.26        3.73      2.92 o
   5   3   9       28.00       28.40      2.92 o
   6   3   9       61.06       61.95      2.91 o
   7   3   9        3.43        2.51      2.70 o
   8   3   9        3.12        2.81      2.92 o
  -3   4   9        0.55        0.61      2.13 o
  -2   4   9        6.36        4.39      2.16 o
  -1   4   9       20.21       22.88      2.23 o
   0   4   9        4.75        3.44      2.00 o
   1   4   9        0.04        2.35      2.32 o
   2   4   9        0.28        1.30      3.09 o
   3   4   9        2.02        2.50      2.46 o
   4   4   9       11.52       10.93      2.58 o
   5   4   9       27.21       23.96      3.19 o
   6   4   9       10.25        9.33      2.72 o
   7   4   9        0.00        0.72      2.93 o
   8   4   9        9.55       12.67      3.00 o
  -3   5   9        1.07        4.87      2.61 o
  -2   5   9        0.29       -0.98      2.29 o
  -1   5   9        1.57        2.67      2.58 o
   0   5   9       12.12       13.67      2.29 o
   1   5   9       33.89       38.58      3.20 o
   2   5   9        0.10       -1.08      2.06 o
   3   5   9        0.56        3.39      2.88 o
   4   5   9        2.28        4.36      2.49 o
   5   5   9       17.12       15.32      2.37 o
   6   5   9        3.50        7.73      3.36 o
   7   5   9        0.18        2.95      3.02 o
   8   5   9       22.47       31.19      3.33 o
  -2   6   9        0.06        1.51      2.21 o
  -1   6   9        3.51        1.78      2.44 o
   0   6   9        2.30        6.13      2.55 o
   1   6   9        0.66        2.14      2.49 o
   2   6   9        2.19        5.26      3.20 o
   3   6   9       10.98       12.19      3.22 o
   4   6   9        4.89        9.47      3.12 o
   5   6   9       14.31       13.16      3.28 o
   6   6   9       21.19       23.34      3.37 o
   7   6   9        6.83        7.26      2.98 o
  -1   7   9        0.66        1.70      2.08 o
   0   7   9        3.95        8.08      2.39 o
   1   7   9        0.06        3.77      2.76 o
   2   7   9        1.93        2.89      4.43 o
   3   7   9        4.65        4.53      2.75 o
   4   7   9        1.60        1.25      2.73 o
   5   7   9        1.48        6.20      3.52 o
   6   7   9        8.08       13.85      4.51 o
   7   7   9       54.92       60.87      3.15 o
   0   8   9        0.55        4.24      2.80 o
   1   8   9        0.49        2.23      2.86 o
   2   8   9        0.00        0.08      2.43 o
   3   8   9        2.16        6.69      3.31 o
   4   8   9        0.10        0.37      3.22 o
   5   8   9        0.99        5.65      3.42 o
   6   8   9        4.39        6.03      2.95 o
   7   8   9       13.38       18.92      2.95 o
   1   9   9        0.01        2.59      2.89 o
   2   9   9        4.60        8.42      2.70 o
   3   9   9        0.15       -1.03      3.69 o
   4   9   9        0.46        3.90      3.61 o
   5   9   9        1.53        3.17      2.56 o
   6   9   9       16.67       16.21      3.15 o
  -3  -7  10        0.04        0.76      2.26 o
  -2  -7  10        1.34        2.89      2.24 o
  -1  -7  10        0.67        4.16      2.23 o
   0  -7  10        0.10       -1.33      2.56 o
   1  -7  10        0.17        1.66      2.49 o
   2  -7  10        1.76        2.75      2.68 o
  -3  -6  10       13.22       11.62      2.55 o
  -2  -6  10       40.30       41.09      2.36 o
  -1  -6  10        0.28        2.09      2.06 o
   0  -6  10        6.93        9.56      2.10 o
   1  -6  10        9.70        8.66      2.39 o
   2  -6  10        1.76        1.82      2.57 o
   3  -6  10        0.02        2.56      2.75 o
  -4  -5  10        0.61        5.78      2.31 o
  -3  -5  10       11.53       13.99      2.12 o
  -2  -5  10        1.98        7.50      2.08 o
  -1  -5  10       11.89       14.47      2.38 o
   0  -5  10        4.86        8.58      2.29 o
   1  -5  10        0.13        0.28      2.24 o
   2  -5  10        9.47        7.57      2.38 o
   3  -5  10        1.89        0.94      2.21 o
   4  -5  10        0.01       -0.99      2.44 o
  -4  -4  10        1.93        3.01      2.51 o
  -3  -4  10        6.71        8.50      2.14 o
  -2  -4  10       12.10       14.99      1.90 o
  -1  -4  10        5.50        6.52      2.22 o
   0  -4  10        0.70        0.94      2.26 o
   1  -4  10        6.56        8.36      2.21 o
   2  -4  10        0.03        2.04      2.26 o
   3  -4  10       28.52       28.35      2.75 o
   4  -4  10        6.08        4.70      2.84 o
   5  -4  10       18.40       19.68      3.65 o
  -4  -3  10        0.00       -0.12      1.89 o
  -3  -3  10        3.48        4.98      2.32 o
  -2  -3  10       49.89       45.25      2.14 o
  -1  -3  10        9.49       11.15      2.21 o
   0  -3  10        1.28        1.92      2.22 o
   1  -3  10       83.27       89.19      2.62 o
   2  -3  10        7.20        5.71      2.20 o
   3  -3  10       50.71       51.45      2.81 o
   4  -3  10        5.91        5.63      2.41 o
   5  -3  10        7.98        6.53      3.00 o
   6  -3  10        3.04        2.55      3.71 o
  -4  -2  10        0.29        0.40      2.26 o
  -3  -2  10       20.42       21.56      2.16 o
  -2  -2  10       34.28       33.32      2.56 o
  -1  -2  10        8.78       12.02      2.15 o
   0  -2  10        6.55        7.05      2.28 o
   1  -2  10        0.50        3.75      2.17 o
   2  -2  10       16.71       19.51      2.06 o
   3  -2  10        0.17        1.65      2.27 o
   4  -2  10       43.83       45.78      2.84 o
   5  -2  10        0.48        3.48      2.76 o
   6  -2  10        1.29        2.87      3.63 o
  -4  -1  10        2.29        3.38      2.21 o
  -3  -1  10        1.21        3.92      2.03 o
  -2  -1  10       40.75       37.33      2.25 o
  -1  -1  10       29.14       30.26      2.09 o
   0  -1  10        4.52        3.33      1.98 o
   1  -1  10       17.30       18.66      2.47 o
   2  -1  10       52.35       51.09      2.59 o
   3  -1  10        0.20        1.53      2.21 o
   4  -1  10        3.12        4.75      2.41 o
   5  -1  10        2.20        2.09      2.58 o
   6  -1  10        9.31       12.65      4.05 o
  -4   0  10        0.00        1.15      2.53 o
  -3   0  10       10.40       11.75      1.97 o
  -2   0  10       31.76       29.31      2.21 o
  -1   0  10        4.49        6.57      1.83 o
   0   0  10       45.23       47.20      2.28 o
   1   0  10        2.12        2.04      2.84 o
   2   0  10       59.78       60.06      3.15 o
   3   0  10       31.67       29.18      3.33 o
   4   0  10        3.28        3.97      2.44 o
   5   0  10        0.52        0.82      2.70 o
   6   0  10        0.85        1.90      3.45 o
   7   0  10        1.31        2.01      3.75 o
  -4   1  10        0.24        1.06      2.18 o
  -3   1  10        2.69        4.50      1.96 o
  -2   1  10        1.27        2.61      2.17 o
  -1   1  10        5.18        3.72      2.24 o
   0   1  10       56.63       57.48      2.80 o
   1   1  10      150.72      144.47      4.63 o
   2   1  10       14.52       16.31      3.10 o
   3   1  10       72.49       69.50      3.36 o
   4   1  10        0.01        0.72      2.57 o
   5   1  10        0.14        0.59      2.64 o
   6   1  10        0.41        2.87      4.25 o
   7   1  10        6.12        7.23      3.08 o
  -3   2  10        2.91        5.59      2.22 o
  -2   2  10        4.17        7.07      2.88 o
  -1   2  10        4.15        3.31      1.98 o
   0   2  10       61.87       61.70      2.45 o
   1   2  10      511.84      501.35     14.86 o
   2   2  10       10.54       12.85      6.29 o
   3   2  10       48.54       47.35      3.26 o
   4   2  10       30.65       28.97      3.22 o
   5   2  10        0.78        1.93      2.78 o
   6   2  10       12.52       14.85      2.82 o
   7   2  10        7.05       10.47      3.25 o
  -3   3  10        0.67        0.43      2.96 o
  -2   3  10        1.71        4.60      2.46 o
  -1   3  10        0.32        1.07      2.12 o
   0   3  10        3.03        8.09      2.54 o
   1   3  10      106.44      101.77      2.82 o
   2   3  10       85.49       88.42      4.57 o
   3   3  10       42.44       38.58      2.73 o
   4   3  10       23.37       21.05      3.24 o
   5   3  10       21.52       13.96      3.25 o
   6   3  10       65.16       63.76      3.24 o
   7   3  10       20.15       17.01      2.94 o
  -3   4  10        1.52        3.63      2.41 o
  -2   4  10        0.26        0.47      2.73 o
  -1   4  10        2.15        3.16      2.24 o
   0   4  10       30.46       29.69      2.98 o
   1   4  10       82.30       81.69      3.03 o
   2   4  10       16.28       16.19      5.24 o
   3   4  10        0.28       -0.33      2.50 o
   4   4  10        0.25        1.81      4.36 o
   5   4  10      108.51      103.71      5.83 o
   6   4  10        3.75        5.04      3.44 o
   7   4  10       10.61       10.57      3.45 o
  -2   5  10        0.47        2.93      2.37 o
  -1   5  10        0.09        0.48      2.71 o
   0   5  10       10.78       13.66      2.41 o
   1   5  10        0.01        4.49      2.63 o
   2   5  10        1.12        3.43      3.17 o
   3   5  10        0.59        6.26      2.99 o
   4   5  10        8.85        5.05      3.23 o
   5   5  10       12.02       11.98      3.41 o
   6   5  10       21.72       20.04      3.44 o
   7   5  10        3.18        5.75      3.73 o
  -1   6  10        0.02        0.06      2.44 o
   0   6  10        0.02        0.53      2.46 o
   1   6  10        0.69       -0.51      3.22 o
   2   6  10        0.11        1.14      2.63 o
   3   6  10        0.00        5.19      3.20 o
   4   6  10       31.44       29.47      3.60 o
   5   6  10        5.70        4.91      2.79 o
   6   6  10        1.32        2.77      3.45 o
   7   6  10        1.04        2.55      3.69 o
   0   7  10        2.10        4.92      2.55 o
   1   7  10        0.11        4.67      3.59 o
   2   7  10        1.53        1.52      3.71 o
   3   7  10        1.02        3.70      3.18 o
   4   7  10       12.12        9.73      2.76 o
   5   7  10        0.07       -1.09      3.50 o
   6   7  10        0.16        2.16      3.49 o
   1   8  10        1.20        2.79      2.78 o
   2   8  10        4.93        8.87      3.56 o
   3   8  10        0.23        1.70      2.90 o
   4   8  10        0.01       -0.09      3.45 o
   5   8  10        1.60        4.46      2.89 o
  -2  -6  11       14.93       14.22      4.31 o
  -1  -6  11        7.81        4.38      2.38 o
   0  -6  11        1.44        3.86      2.54 o
   1  -6  11        1.93        4.45      2.52 o
   2  -6  11       28.51       36.95      2.85 o
  -3  -5  11        7.87        7.91      1.88 o
  -2  -5  11        6.29        8.92      2.56 o
  -1  -5  11        0.20       -0.90      2.20 o
   0  -5  11        2.56        3.89      2.54 o
   1  -5  11        0.01        2.18      2.19 o
   2  -5  11        0.03        1.06      2.47 o
   3  -5  11        0.62       -0.16      2.79 o
  -3  -4  11        3.67        5.19      2.35 o
  -2  -4  11        6.47        5.79      2.22 o
  -1  -4  11        0.24       -2.30      2.41 o
   0  -4  11        0.00        2.17      2.49 o
   1  -4  11       27.95       30.19      2.50 o
   2  -4  11        2.27        1.82      2.46 o
   3  -4  11        4.09        3.89      2.63 o
   4  -4  11        9.35       11.88      2.82 o
  -3  -3  11        0.04        1.68      2.51 o
  -2  -3  11        2.24        3.27      2.19 o
  -1  -3  11        4.29        6.05      2.53 o
   0  -3  11        0.07        1.49      2.16 o
   1  -3  11        8.38       10.71      2.42 o
   2  -3  11        1.40        0.05      2.34 o
   3  -3  11        2.47        2.16      2.48 o
   4  -3  11       28.25       30.11      2.96 o
   5  -3  11       10.21       12.95      3.20 o
  -3  -2  11        2.43        2.44      2.21 o
  -2  -2  11        0.67        1.26      2.22 o
  -1  -2  11        0.83        1.62      2.43 o
   0  -2  11       12.31       11.83      2.51 o
   1  -2  11        0.88        4.30      2.44 o
   2  -2  11       21.50       21.99      2.41 o
   3  -2  11        4.93        4.31      2.61 o
   4  -2  11       24.16       28.16      2.73 o
   5  -2  11       18.48       22.65      3.16 o
  -3  -1  11       10.05       11.00      2.26 o
  -2  -1  11        6.02        8.19      2.02 o
  -1  -1  11       17.26       15.47      2.20 o
   0  -1  11       16.00       22.13      3.65 o
   1  -1  11        0.04        1.08      2.32 o
   2  -1  11       18.97       21.54      2.54 o
   3  -1  11       40.34       39.97      2.68 o
   4  -1  11        6.71       10.53      2.73 o
   5  -1  11        1.05        1.65      2.93 o
   6  -1  11        4.19        8.13      3.27 o
  -3   0  11       20.02       21.98      2.73 o
  -2   0  11        6.42        9.66      2.48 o
  -1   0  11        4.83        5.73      2.19 o
   0   0  11        0.01       -1.64      2.04 o
   1   0  11        0.53        3.04      2.17 o
   2   0  11        0.05       -0.68      2.19 o
   3   0  11       89.57       94.27      3.16 o
   4   0  11        0.58        0.59      2.66 o
   5   0  11        1.04        1.81      2.71 o
   6   0  11        3.45        2.46      3.21 o
  -3   1  11       16.70       15.86      2.19 o
  -2   1  11       19.10       22.24      2.36 o
  -1   1  11        8.02        9.42      2.14 o
   0   1  11       18.94       20.73      3.06 o
   1   1  11        1.47        1.70      2.68 o
   2   1  11       87.70       88.00      3.88 o
   3   1  11       10.21        7.90      3.16 o
   4   1  11        6.68        8.06      3.29 o
   5   1  11        2.76        2.90      3.54 o
   6   1  11        1.14        1.14      3.07 o
  -3   2  11        6.02        7.95      2.69 o
  -2   2  11        3.17        6.13      2.34 o
  -1   2  11        0.42        2.47      2.59 o
   0   2  11        6.46        9.06      2.61 o
   1   2  11       40.83       39.07      2.49 o
   2   2  11       45.12       44.23      3.66 o
   3   2  11        2.76        6.33      3.17 o
   4   2  11        0.02        1.13      3.09 o
   5   2  11        0.60        1.27      3.40 o
   6   2  11       14.32       13.73      3.16 o
  -2   3  11        0.17        2.66      2.68 o
  -1   3  11        9.88       13.74      2.44 o
   0   3  11       54.39       57.03      2.75 o
   1   3  11        2.86        7.04      3.32 o
   2   3  11       83.64       83.74      3.62 o
   3   3  11        5.88       11.08      3.26 o
   4   3  11       12.62       15.80      3.36 o
   5   3  11        8.63        8.97      3.46 o
   6   3  11        2.33        7.38      3.85 o
  -1   4  11        2.96        2.99      2.28 o
   0   4  11      122.83      118.25      3.99 o
   1   4  11       28.40       22.23      4.07 o
   2   4  11       58.82       61.80      3.50 o
   3   4  11        0.92        4.76      2.77 o
   4   4  11        1.45        5.70      3.90 o
   5   4  11       20.38       17.57      3.42 o
   6   4  11        1.06        2.82      3.56 o
  -1   5  11        0.01        2.61      2.53 o
   0   5  11       37.17       46.98      5.75 o
   1   5  11       39.66       44.94      3.54 o
   2   5  11        5.10       12.43      3.72 o
   3   5  11        1.27       -4.05      2.62 o
   4   5  11       16.36       16.74      3.48 o
   5   5  11       19.75       21.94      3.53 o
   6   5  11        2.10        4.98      3.61 o
   0   6  11       10.45       13.46      3.01 o
   1   6  11        2.26        2.40      2.97 o
   2   6  11        0.36        1.77      2.88 o
   3   6  11        2.14        4.63      3.30 o
   4   6  11       20.54       27.21      3.61 o
   5   6  11       35.43       35.13      3.96 o
   6   6  11        5.19        8.17      3.75 o
   1   7  11        2.42        7.32      3.68 o
   2   7  11        0.71        1.93      3.34 o
   3   7  11        8.02        9.90      3.56 o
   4   7  11        9.23        9.10      3.05 o
   5   7  11        8.20        6.16      2.60 o
   0  -5  12        0.14        2.83      2.54 o
   1  -5  12        8.17        9.34      2.68 o
  -1  -4  12        0.14       -0.13      2.55 o
   0  -4  12        0.07        1.62      2.27 o
   1  -4  12        4.65        7.77      2.60 o
   2  -4  12        6.63        7.44      2.69 o
  -2  -3  12        0.18        1.35      2.35 o
  -1  -3  12        0.60        1.85      2.18 o
   0  -3  12        6.58        9.29      2.69 o
   1  -3  12        3.59        4.75      2.57 o
   2  -3  12        1.35        4.90      2.65 o
   3  -3  12        0.44       -0.68      2.76 o
  -2  -2  12        0.15       -0.98      2.43 o
  -1  -2  12        0.96        2.15      2.46 o
   0  -2  12        4.83        7.03      2.33 o
   1  -2  12        0.83        2.31      2.16 o
   2  -2  12        0.86        3.39      2.67 o
   3  -2  12        1.61        3.46      2.47 o
   4  -2  12       11.17       13.32      3.09 o
  -2  -1  12        1.42        3.65      2.87 o
  -1  -1  12        0.18        1.55      2.58 o
   0  -1  12        3.41        7.50      2.57 o
   1  -1  12        0.02        2.40      2.35 o
   2  -1  12        0.94        1.36      2.27 o
   3  -1  12       10.51       11.27      2.81 o
   4  -1  12       10.85       16.58      2.93 o
   5  -1  12        0.29        1.01      3.24 o
  -2   0  12        4.55        7.69      2.64 o
  -1   0  12        0.12        1.42      2.48 o
   0   0  12        0.01        0.61      2.56 o
   1   0  12        0.00        0.07      2.22 o
   2   0  12       15.99       13.93      3.05 o
   3   0  12        2.43        2.30      2.99 o
   4   0  12       25.25       28.26      3.13 o
   5   0  12        2.64        5.75      3.08 o
  -2   1  12        5.35        6.61      2.36 o
  -1   1  12        2.82        5.35      2.42 o
   0   1  12        4.00        4.26      2.74 o
   1   1  12        0.62       -1.55      4.77 o
   2   1  12      100.23      107.67      4.54 o
   3   1  12        4.30        4.09      4.58 o
   4   1  12       12.35       19.11      4.97 o
   5   1  12        3.01        4.24      5.28 o
  -1   2  12        0.49       -1.02      3.49 o
   0   2  12        3.25        3.48      3.07 o
   1   2  12       16.15       19.14      3.32 o
   2   2  12        1.29        6.18      2.88 o
   3   2  12       14.19       11.61      3.42 o
   4   2  12        0.21       -0.24      3.37 o
   5   2  12        0.61        5.53      4.32 o
  -1   3  12        0.75        3.72      2.57 o
   0   3  12        2.22        2.95      2.48 o
   1   3  12       22.10       21.91      3.38 o
   2   3  12        2.90        1.99      2.29 o
   3   3  12        0.21        2.34      3.75 o
   4   3  12        0.00        2.66      3.36 o
   5   3  12        8.63        9.50      3.55 o
   0   4  12        7.18       12.52      3.93 o
   1   4  12       39.68       43.42      3.71 o
   2   4  12        0.66        2.76      3.93 o
   3   4  12        0.84        1.08      2.80 o
   4   4  12        0.15        1.10      2.82 o
   5   4  12        2.46        6.43      3.59 o
   1   5  12       39.56       38.18      2.76 o
   2   5  12        1.02        0.09      2.90 o
   3   5  12        0.60       -1.31      3.42 o
   4   5  12        0.90        0.59      5.37 o
   5   5  12        1.46        4.06      3.67 o
   3   6  12        2.10        1.70      2.98 o
   4   6  12        2.39        3.07      3.01 o
   1  -2  13        4.59        7.01      2.75 o
   2  -2  13        0.07        0.84      2.90 o
   0  -1  13        0.79        2.30      2.83 o
   1  -1  13        5.68       10.02      2.95 o
   2  -1  13        0.03        1.69      2.58 o
   3  -1  13        4.56        5.03      3.01 o
   0   0  13        1.16        0.41      2.90 o
   1   0  13        0.09        3.42      3.08 o
   2   0  13        5.98       10.27      2.59 o
   3   0  13        1.69        3.80      2.92 o
   0   1  13        5.24        2.75      3.08 o
   1   1  13        4.07        6.17      2.86 o
   2   1  13        1.30        2.90      3.71 o
   3   1  13       15.18       13.46      3.65 o
   4   1  13        0.91        5.05      3.67 o
   1   2  13       15.01       15.34      5.18 o
   2   2  13        3.39        5.65      2.86 o
   3   2  13       16.33       21.85      3.63 o
   4   2  13        6.64       10.74      3.75 o
   2   3  13        0.66        0.56      3.61 o
   3   3  13        4.63        4.72      2.96 o
 
